# Supplementary material for: Extracorporeal Cardiac Shock Waves Therapy Improves the Function of Endothelial Progenitor Cells After Hypoxia Injury via Activating PI3K/Akt/eNOS Signal Pathway
Source: Front Cardiovasc Med. 2021 Oct 11;8:747497. doi: 10.3389/fcvm.2021.747497 (PMC8542843; doi:10.3389/fcvm.2021.747497)
Supplement: Supplementary Table 2 — EPCs_Hypoxia vs. EPCs_Hypoxia + ECSW_GO_enrichment.xlsx. [file Table_2.XLSX]

## Sheet: Sheet1
GO_ID	GO_Term	GO_function	GO_class	S gene number	TS gene number	B gene number	TB gene number	pvalue
GO:0005615	extracellular space	cellular_component	4	350	3684	1133	17317	3.66374e-15
GO:0031012	extracellular matrix	cellular_component	4	119	3684	290	17317	1.4766e-14
GO:0009986	cell surface	cellular_component	4	177	3684	538	17317	1.36547e-10
GO:0006270	DNA replication initiation	biological_process	8	19	3684	23	17317	5.89306e-10
GO:0005604	basement membrane	cellular_component	6	44	3684	91	17317	8.56853e-09
GO:0043235	receptor complex	cellular_component	4	59	3684	145	17317	8.65614e-08
GO:0005887	integral component of plasma membrane	cellular_component	6	231	3684	803	17317	1.75259e-07
GO:0043410	positive regulation of MAPK cascade	biological_process	11	57	3684	141	17317	1.85187e-07
GO:0042060	wound healing	biological_process	6	46	3684	106	17317	2.42822e-07
GO:0007267	cell-cell signaling	biological_process	5	48	3684	115	17317	5.50928e-07
GO:0008284	positive regulation of cell proliferation	biological_process	7	136	3684	437	17317	7.11496e-07
GO:0033993	response to lipid	biological_process	6	21	3684	35	17317	7.29023e-07
GO:0032869	cellular response to insulin stimulus	biological_process	8	45	3684	108	17317	1.30361e-06
GO:0007229	integrin-mediated signaling pathway	biological_process	6	37	3684	83	17317	1.61652e-06
GO:1902287	semaphorin-plexin signaling pathway involved in axon guidance	biological_process	8	10	3684	11	17317	1.66941e-06
GO:0007565	female pregnancy	biological_process	5	40	3684	93	17317	1.90682e-06
GO:0004714	transmembrane receptor protein tyrosine kinase activity	molecular_function	9	25	3684	48	17317	2.49648e-06
GO:0071897	DNA biosynthetic process	biological_process	8	17	3684	27	17317	3.31552e-06
GO:0007155	cell adhesion	biological_process	4	94	3684	287	17317	3.52661e-06
GO:0003676	nucleic acid binding	molecular_function	5	169	3684	582	17317	4.36347e-06
GO:0031434	mitogen-activated protein kinase kinase binding	molecular_function	8	30	3684	64	17317	4.38335e-06
GO:0042383	sarcolemma	cellular_component	5	44	3684	109	17317	4.6581e-06
GO:0032355	response to estradiol	biological_process	6	60	3684	167	17317	8.90106e-06
GO:0006954	inflammatory response	biological_process	6	86	3684	263	17317	9.65052e-06
GO:1904646	cellular response to amyloid-beta	biological_process	9	16	3684	26	17317	9.93742e-06
GO:0050873	brown fat cell differentiation	biological_process	7	20	3684	37	17317	1.21898e-05
GO:0008201	heparin binding	molecular_function	6	53	3684	144	17317	1.32863e-05
GO:0071392	cellular response to estradiol stimulus	biological_process	7	23	3684	46	17317	1.51486e-05
GO:0014070	response to organic cyclic compound	biological_process	6	75	3684	225	17317	1.65847e-05
GO:0004601	peroxidase activity	molecular_function	4	12	3684	17	17317	1.76903e-05
GO:0006355	regulation of transcription, DNA-templated	biological_process	8	283	3684	1073	17317	2.23249e-05
GO:0005886	plasma membrane	cellular_component	4	658	3684	2711	17317	2.28146e-05
GO:0003700	DNA binding transcription factor activity	molecular_function	4	193	3684	697	17317	2.46729e-05
GO:1900020	positive regulation of protein kinase C activity	biological_process	13	8	3684	9	17317	3.04479e-05
GO:0009612	response to mechanical stimulus	biological_process	5	36	3684	89	17317	3.14101e-05
GO:0032966	negative regulation of collagen biosynthetic process	biological_process	8	9	3684	11	17317	3.18914e-05
GO:0071222	cellular response to lipopolysaccharide	biological_process	8	56	3684	159	17317	3.35499e-05
GO:0016477	cell migration	biological_process	6	70	3684	211	17317	3.70871e-05
GO:0001503	ossification	biological_process	4	34	3684	83	17317	3.78668e-05
GO:0071526	semaphorin-plexin signaling pathway	biological_process	6	17	3684	31	17317	4.30554e-05
GO:0008285	negative regulation of cell proliferation	biological_process	7	105	3684	348	17317	5.27588e-05
GO:0050679	positive regulation of epithelial cell proliferation	biological_process	8	29	3684	68	17317	5.76063e-05
GO:0005178	integrin binding	molecular_function	6	38	3684	98	17317	5.81295e-05
GO:0033674	positive regulation of kinase activity	biological_process	11	27	3684	62	17317	6.62954e-05
GO:0042493	response to drug	biological_process	5	124	3684	428	17317	8.81286e-05
GO:0031995	insulin-like growth factor II binding	molecular_function	7	6	3684	6	17317	9.24036e-05
GO:0009113	purine nucleobase biosynthetic process	biological_process	10	6	3684	6	17317	9.24036e-05
GO:0018108	peptidyl-tyrosine phosphorylation	biological_process	10	38	3684	100	17317	9.66557e-05
GO:0051591	response to cAMP	biological_process	8	30	3684	73	17317	9.88924e-05
GO:0060325	face morphogenesis	biological_process	5	15	3684	27	17317	0.00010003
GO:0050919	negative chemotaxis	biological_process	6	15	3684	27	17317	0.00010003
GO:0043142	single-stranded DNA-dependent ATPase activity	molecular_function	12	9	3684	12	17317	0.000103304
GO:0006260	DNA replication	biological_process	8	32	3684	80	17317	0.000109073
GO:0042555	MCM complex	cellular_component	4	8	3684	10	17317	0.000123582
GO:0017154	semaphorin receptor activity	molecular_function	6	8	3684	10	17317	0.000123582
GO:0030215	semaphorin receptor binding	molecular_function	6	13	3684	22	17317	0.000125575
GO:0031428	box C/D snoRNP complex	cellular_component	6	7	3684	8	17317	0.000127868
GO:0002116	semaphorin receptor complex	cellular_component	5	7	3684	8	17317	0.000127868
GO:0071456	cellular response to hypoxia	biological_process	6	46	3684	130	17317	0.000142895
GO:0007584	response to nutrient	biological_process	7	42	3684	116	17317	0.000152957
GO:0004888	transmembrane signaling receptor activity	molecular_function	5	38	3684	102	17317	0.00015693
GO:0009409	response to cold	biological_process	5	22	3684	49	17317	0.000179396
GO:0032755	positive regulation of interleukin-6 production	biological_process	8	22	3684	49	17317	0.000179396
GO:0045499	chemorepellent activity	molecular_function	7	12	3684	20	17317	0.000188497
GO:0045671	negative regulation of osteoclast differentiation	biological_process	10	12	3684	20	17317	0.000188497
GO:0034446	substrate adhesion-dependent cell spreading	biological_process	8	20	3684	43	17317	0.000194185
GO:0045786	negative regulation of cell cycle	biological_process	7	18	3684	37	17317	0.000199066
GO:0030308	negative regulation of cell growth	biological_process	7	48	3684	140	17317	0.000245556
GO:0070373	negative regulation of ERK1 and ERK2 cascade	biological_process	12	26	3684	63	17317	0.000259674
GO:0001968	fibronectin binding	molecular_function	5	14	3684	26	17317	0.000265934
GO:0045600	positive regulation of fat cell differentiation	biological_process	8	21	3684	47	17317	0.000271748
GO:0014912	negative regulation of smooth muscle cell migration	biological_process	9	9	3684	13	17317	0.000272045
GO:0030198	extracellular matrix organization	biological_process	6	35	3684	94	17317	0.000283582
GO:0001540	amyloid-beta binding	molecular_function	6	20	3684	44	17317	0.000285312
GO:0007162	negative regulation of cell adhesion	biological_process	6	20	3684	44	17317	0.000285312
GO:0019838	growth factor binding	molecular_function	5	16	3684	32	17317	0.00030111
GO:0070062	extracellular exosome	cellular_component	7	557	3684	2321	17317	0.000361213
GO:0035999	tetrahydrofolate interconversion	biological_process	6	8	3684	11	17317	0.000368091
GO:0046872	metal ion binding	molecular_function	6	389	3684	1578	17317	0.000393831
GO:0033280	response to vitamin D	biological_process	7	13	3684	24	17317	0.000408935
GO:0005201	extracellular matrix structural constituent	molecular_function	4	19	3684	42	17317	0.000433907
GO:0010033	response to organic substance	biological_process	5	45	3684	132	17317	0.000434757
GO:0060087	relaxation of vascular smooth muscle	biological_process	8	5	3684	5	17317	0.000434817
GO:0051383	kinetochore organization	biological_process	6	5	3684	5	17317	0.000434817
GO:0140052	cellular response to oxidised low-density lipoprotein particle stimulus	biological_process	6	5	3684	5	17317	0.000434817
GO:0030334	regulation of cell migration	biological_process	7	31	3684	82	17317	0.000454076
GO:0005688	U6 snRNP	cellular_component	8	7	3684	9	17317	0.00046884
GO:0042551	neuron maturation	biological_process	6	7	3684	9	17317	0.00046884
GO:0031994	insulin-like growth factor I binding	molecular_function	7	7	3684	9	17317	0.00046884
GO:1900264	positive regulation of DNA-directed DNA polymerase activity	biological_process	8	7	3684	9	17317	0.00046884
GO:0031390	Ctf18 RFC-like complex	cellular_component	4	7	3684	9	17317	0.00046884
GO:0043209	myelin sheath	cellular_component	4	66	3684	212	17317	0.000474887
GO:0043066	negative regulation of apoptotic process	biological_process	9	137	3684	498	17317	0.000478546
GO:0010469	regulation of receptor activity	biological_process	8	78	3684	259	17317	0.000483164
GO:0031100	animal organ regeneration	biological_process	6	28	3684	72	17317	0.000494867
GO:0004713	protein tyrosine kinase activity	molecular_function	8	34	3684	93	17317	0.000508487
GO:0051256	mitotic spindle midzone assembly	biological_process	6	6	3684	7	17317	0.000529029
GO:0060346	bone trabecula formation	biological_process	6	6	3684	7	17317	0.000529029
GO:0005114	type II transforming growth factor beta receptor binding	molecular_function	8	6	3684	7	17317	0.000529029
GO:0051301	cell division	biological_process	4	65	3684	209	17317	0.000537743
GO:0005520	insulin-like growth factor binding	molecular_function	6	11	3684	19	17317	0.000540814
GO:0006006	glucose metabolic process	biological_process	8	27	3684	69	17317	0.000552182
GO:0055114	oxidation-reduction process	biological_process	4	153	3684	567	17317	0.000590947
GO:0019899	enzyme binding	molecular_function	5	114	3684	406	17317	0.000615451
GO:0005732	small nucleolar ribonucleoprotein complex	cellular_component	5	9	3684	14	17317	0.000617596
GO:0002199	zona pellucida receptor complex	cellular_component	4	9	3684	14	17317	0.000617596
GO:0005518	collagen binding	molecular_function	5	23	3684	56	17317	0.000626367
GO:0048843	negative regulation of axon extension involved in axon guidance	biological_process	9	12	3684	22	17317	0.000629762
GO:0006261	DNA-dependent DNA replication	biological_process	9	12	3684	22	17317	0.000629762
GO:0001649	osteoblast differentiation	biological_process	6	34	3684	94	17317	0.000635933
GO:0032868	response to insulin	biological_process	7	32	3684	87	17317	0.000649055
GO:0000122	negative regulation of transcription by RNA polymerase II	biological_process	10	189	3684	720	17317	0.000653244
GO:0001666	response to hypoxia	biological_process	5	71	3684	234	17317	0.000670395
GO:0048015	phosphatidylinositol-mediated signaling	biological_process	7	13	3684	25	17317	0.000686706
GO:0010942	positive regulation of cell death	biological_process	7	22	3684	53	17317	0.000686872
GO:0070542	response to fatty acid	biological_process	6	17	3684	37	17317	0.000691015
GO:0030501	positive regulation of bone mineralization	biological_process	8	16	3684	34	17317	0.000713276
GO:0070374	positive regulation of ERK1 and ERK2 cascade	biological_process	12	66	3684	215	17317	0.000722619
GO:0003697	single-stranded DNA binding	molecular_function	7	39	3684	113	17317	0.000773616
GO:0016525	negative regulation of angiogenesis	biological_process	8	26	3684	67	17317	0.000804292
GO:0010629	negative regulation of gene expression	biological_process	8	64	3684	208	17317	0.000805929
GO:0000777	condensed chromosome kinetochore	cellular_component	5	20	3684	47	17317	0.000815267
GO:0001525	angiogenesis	biological_process	5	57	3684	181	17317	0.00081692
GO:0042593	glucose homeostasis	biological_process	8	37	3684	106	17317	0.000819492
GO:0005687	U4 snRNP	cellular_component	8	10	3684	17	17317	0.00082377
GO:0006885	regulation of pH	biological_process	10	10	3684	17	17317	0.00082377
GO:0008584	male gonad development	biological_process	7	44	3684	132	17317	0.0008541
GO:0045892	negative regulation of transcription, DNA-templated	biological_process	9	131	3684	480	17317	0.000882383
GO:0045995	regulation of embryonic development	biological_process	7	8	3684	12	17317	0.000897664
GO:0045618	positive regulation of keratinocyte differentiation	biological_process	10	8	3684	12	17317	0.000897664
GO:0060100	positive regulation of phagocytosis, engulfment	biological_process	9	8	3684	12	17317	0.000897664
GO:0045721	negative regulation of gluconeogenesis	biological_process	11	8	3684	12	17317	0.000897664
GO:0000302	response to reactive oxygen species	biological_process	6	11	3684	20	17317	0.000971424
GO:0003777	microtubule motor activity	molecular_function	10	24	3684	61	17317	0.00100257
GO:0035019	somatic stem cell population maintenance	biological_process	5	17	3684	38	17317	0.00100475
GO:0072686	mitotic spindle	cellular_component	7	26	3684	68	17317	0.00104197
GO:0008083	growth factor activity	molecular_function	7	41	3684	122	17317	0.00105121
GO:0009968	negative regulation of signal transduction	biological_process	8	28	3684	75	17317	0.00105336
GO:0046540	U4/U6 x U5 tri-snRNP complex	cellular_component	9	16	3684	35	17317	0.00105659
GO:0030325	adrenal gland development	biological_process	7	12	3684	23	17317	0.001063
GO:0051384	response to glucocorticoid	biological_process	8	36	3684	104	17317	0.00113661
GO:0004709	MAP kinase kinase kinase activity	molecular_function	9	27	3684	72	17317	0.00118758
GO:0008217	regulation of blood pressure	biological_process	5	22	3684	55	17317	0.00124068
GO:0032930	positive regulation of superoxide anion generation	biological_process	10	9	3684	15	17317	0.00125263
GO:0046888	negative regulation of hormone secretion	biological_process	8	7	3684	10	17317	0.00127444
GO:0097526	spliceosomal tri-snRNP complex	cellular_component	8	7	3684	10	17317	0.00127444
GO:1904871	positive regulation of protein localization to Cajal body	biological_process	10	7	3684	10	17317	0.00127444
GO:0097242	amyloid-beta clearance	biological_process	4	7	3684	10	17317	0.00127444
GO:0043568	positive regulation of insulin-like growth factor receptor signaling pathway	biological_process	9	7	3684	10	17317	0.00127444
GO:0051965	positive regulation of synapse assembly	biological_process	7	24	3684	62	17317	0.00131003
GO:0048146	positive regulation of fibroblast proliferation	biological_process	8	26	3684	69	17317	0.00133811
GO:0050731	positive regulation of peptidyl-tyrosine phosphorylation	biological_process	11	33	3684	94	17317	0.00136604
GO:0005634	nucleus	cellular_component	6	1113	3684	4887	17317	0.00138507
GO:0060416	response to growth hormone	biological_process	7	11	3684	21	17317	0.00164976
GO:0004222	metalloendopeptidase activity	molecular_function	8	33	3684	95	17317	0.00167227
GO:0032967	positive regulation of collagen biosynthetic process	biological_process	8	14	3684	30	17317	0.00168498
GO:0005003	ephrin receptor activity	molecular_function	10	6	3684	8	17317	0.00173251
GO:0006268	DNA unwinding involved in DNA replication	biological_process	10	6	3684	8	17317	0.00173251
GO:0021785	branchiomotor neuron axon guidance	biological_process	8	6	3684	8	17317	0.00173251
GO:0010628	positive regulation of gene expression	biological_process	8	102	3684	368	17317	0.0018228
GO:0031090	organelle membrane	cellular_component	4	21	3684	53	17317	0.00182706
GO:0035914	skeletal muscle cell differentiation	biological_process	6	18	3684	43	17317	0.00183543
GO:0030324	lung development	biological_process	6	42	3684	129	17317	0.00184936
GO:0001553	luteinization	biological_process	5	8	3684	13	17317	0.00189865
GO:0046653	tetrahydrofolate metabolic process	biological_process	7	8	3684	13	17317	0.00189865
GO:0060021	palate development	biological_process	5	27	3684	74	17317	0.00190002
GO:0045177	apical part of cell	cellular_component	4	35	3684	103	17317	0.00190094
GO:0005509	calcium ion binding	molecular_function	7	153	3684	582	17317	0.00191409
GO:0005871	kinesin complex	cellular_component	5	20	3684	50	17317	0.00203318
GO:0007189	adenylate cyclase-activating G-protein coupled receptor signaling pathway	biological_process	8	20	3684	50	17317	0.00203318
GO:0032496	response to lipopolysaccharide	biological_process	7	71	3684	243	17317	0.00204111
GO:0050713	negative regulation of interleukin-1 beta secretion	biological_process	10	4	3684	4	17317	0.00204565
GO:0031262	Ndc80 complex	cellular_component	4	4	3684	4	17317	0.00204565
GO:1901842	negative regulation of high voltage-gated calcium channel activity	biological_process	10	4	3684	4	17317	0.00204565
GO:0006015	5-phosphoribose 1-diphosphate biosynthetic process	biological_process	9	4	3684	4	17317	0.00204565
GO:0060279	positive regulation of ovulation	biological_process	7	4	3684	4	17317	0.00204565
GO:1904117	cellular response to vasopressin	biological_process	8	4	3684	4	17317	0.00204565
GO:1905323	telomerase holoenzyme complex assembly	biological_process	9	4	3684	4	17317	0.00204565
GO:0070543	response to linoleic acid	biological_process	7	4	3684	4	17317	0.00204565
GO:0003854	3-beta-hydroxy-delta5-steroid dehydrogenase activity	molecular_function	7	4	3684	4	17317	0.00204565
GO:0003150	muscular septum morphogenesis	biological_process	7	4	3684	4	17317	0.00204565
GO:0007204	positive regulation of cytosolic calcium ion concentration	biological_process	13	37	3684	111	17317	0.00211293
GO:0048839	inner ear development	biological_process	5	22	3684	57	17317	0.00213925
GO:2000121	regulation of removal of superoxide radicals	biological_process	9	5	3684	6	17317	0.00214688
GO:0004488	methylenetetrahydrofolate dehydrogenase (NADP+) activity	molecular_function	7	5	3684	6	17317	0.00214688
GO:0048842	positive regulation of axon extension involved in axon guidance	biological_process	9	5	3684	6	17317	0.00214688
GO:0010745	negative regulation of macrophage derived foam cell differentiation	biological_process	8	5	3684	6	17317	0.00214688
GO:0008035	high-density lipoprotein particle binding	molecular_function	7	5	3684	6	17317	0.00214688
GO:0010694	positive regulation of alkaline phosphatase activity	biological_process	12	5	3684	6	17317	0.00214688
GO:1900227	positive regulation of NLRP3 inflammasome complex assembly	biological_process	8	5	3684	6	17317	0.00214688
GO:0048841	regulation of axon extension involved in axon guidance	biological_process	8	5	3684	6	17317	0.00214688
GO:0004477	methenyltetrahydrofolate cyclohydrolase activity	molecular_function	8	5	3684	6	17317	0.00214688
GO:0031536	positive regulation of exit from mitosis	biological_process	10	5	3684	6	17317	0.00214688
GO:0015893	drug transport	biological_process	6	5	3684	6	17317	0.00214688
GO:0007568	aging	biological_process	4	79	3684	276	17317	0.00222612
GO:0043065	positive regulation of apoptotic process	biological_process	9	92	3684	329	17317	0.00222978
GO:0043277	apoptotic cell clearance	biological_process	8	9	3684	16	17317	0.00232439
GO:0003677	DNA binding	molecular_function	6	259	3684	1043	17317	0.00244483
GO:0006695	cholesterol biosynthetic process	biological_process	9	14	3684	31	17317	0.00247708
GO:0009314	response to radiation	biological_process	5	18	3684	44	17317	0.0024963
GO:0048286	lung alveolus development	biological_process	5	18	3684	44	17317	0.0024963
GO:1904874	positive regulation of telomerase RNA localization to Cajal body	biological_process	6	10	3684	19	17317	0.00256822
GO:0038191	neuropilin binding	molecular_function	6	10	3684	19	17317	0.00256822
GO:0001568	blood vessel development	biological_process	5	22	3684	58	17317	0.00276428
GO:0042803	protein homodimerization activity	molecular_function	6	206	3684	815	17317	0.0028199
GO:0044342	type B pancreatic cell proliferation	biological_process	5	7	3684	11	17317	0.00286056
GO:0031298	replication fork protection complex	cellular_component	4	7	3684	11	17317	0.00286056
GO:0030335	positive regulation of cell migration	biological_process	8	61	3684	206	17317	0.0028884
GO:0007156	homophilic cell adhesion via plasma membrane adhesion molecules	biological_process	7	37	3684	113	17317	0.00299184
GO:0045944	positive regulation of transcription by RNA polymerase II	biological_process	10	243	3684	977	17317	0.00301396
GO:0000793	condensed chromosome	cellular_component	7	16	3684	38	17317	0.00301575
GO:0043627	response to estrogen	biological_process	4	31	3684	91	17317	0.0032031
GO:0007566	embryo implantation	biological_process	4	18	3684	45	17317	0.00334469
GO:0051290	protein heterotetramerization	biological_process	9	18	3684	45	17317	0.00334469
GO:0016363	nuclear matrix	cellular_component	6	32	3684	95	17317	0.00338824
GO:0010875	positive regulation of cholesterol efflux	biological_process	11	8	3684	14	17317	0.00360673
GO:0070498	interleukin-1-mediated signaling pathway	biological_process	7	8	3684	14	17317	0.00360673
GO:0006171	cAMP biosynthetic process	biological_process	12	8	3684	14	17317	0.00360673
GO:0000776	kinetochore	cellular_component	4	30	3684	88	17317	0.00365199
GO:0005524	ATP binding	molecular_function	5	337	3684	1395	17317	0.00370132
GO:0048008	platelet-derived growth factor receptor signaling pathway	biological_process	8	13	3684	29	17317	0.00379869
GO:0034709	methylosome	cellular_component	6	9	3684	17	17317	0.00401259
GO:0043395	heparan sulfate proteoglycan binding	molecular_function	6	9	3684	17	17317	0.00401259
GO:0019395	fatty acid oxidation	biological_process	10	9	3684	17	17317	0.00401259
GO:0043034	costamere	cellular_component	5	9	3684	17	17317	0.00401259
GO:0099738	cell cortex region	cellular_component	8	9	3684	17	17317	0.00401259
GO:0007275	multicellular organism development	biological_process	4	108	3684	402	17317	0.0040581
GO:0006898	receptor-mediated endocytosis	biological_process	8	32	3684	96	17317	0.00406429
GO:0007095	mitotic G2 DNA damage checkpoint	biological_process	9	11	3684	23	17317	0.00414263
GO:0010906	regulation of glucose metabolic process	biological_process	9	11	3684	23	17317	0.00414263
GO:0006970	response to osmotic stress	biological_process	5	11	3684	23	17317	0.00414263
GO:1901653	cellular response to peptide	biological_process	8	10	3684	20	17317	0.00416502
GO:0030853	negative regulation of granulocyte differentiation	biological_process	10	6	3684	9	17317	0.00425986
GO:0019934	cGMP-mediated signaling	biological_process	8	6	3684	9	17317	0.00425986
GO:0050665	hydrogen peroxide biosynthetic process	biological_process	8	6	3684	9	17317	0.00425986
GO:0005641	nuclear envelope lumen	cellular_component	6	6	3684	9	17317	0.00425986
GO:0034142	toll-like receptor 4 signaling pathway	biological_process	9	6	3684	9	17317	0.00425986
GO:0000778	condensed nuclear chromosome kinetochore	cellular_component	6	6	3684	9	17317	0.00425986
GO:0045893	positive regulation of transcription, DNA-templated	biological_process	9	140	3684	538	17317	0.00430492
GO:0060070	canonical Wnt signaling pathway	biological_process	8	25	3684	71	17317	0.00472315
GO:0007166	cell surface receptor signaling pathway	biological_process	5	45	3684	147	17317	0.00492843
GO:0003682	chromatin binding	molecular_function	4	120	3684	455	17317	0.00494225
GO:0006096	glycolytic process	biological_process	10	23	3684	64	17317	0.0049427
GO:0007179	transforming growth factor beta receptor signaling pathway	biological_process	8	23	3684	64	17317	0.0049427
GO:0004497	monooxygenase activity	molecular_function	5	17	3684	43	17317	0.00494854
GO:0034097	response to cytokine	biological_process	6	29	3684	86	17317	0.00503043
GO:0014068	positive regulation of phosphatidylinositol 3-kinase signaling	biological_process	10	21	3684	57	17317	0.0050844
GO:0042127	regulation of cell proliferation	biological_process	6	65	3684	227	17317	0.00511034
GO:0005125	cytokine activity	molecular_function	7	39	3684	124	17317	0.0051385
GO:0030154	cell differentiation	biological_process	5	122	3684	464	17317	0.00514525
GO:0048565	digestive tract development	biological_process	6	16	3684	40	17317	0.00552831
GO:0050661	NADP binding	molecular_function	6	16	3684	40	17317	0.00552831
GO:0045429	positive regulation of nitric oxide biosynthetic process	biological_process	9	16	3684	40	17317	0.00552831
GO:0005005	transmembrane-ephrin receptor activity	molecular_function	11	7	3684	12	17317	0.00560861
GO:0071397	cellular response to cholesterol	biological_process	9	7	3684	12	17317	0.00560861
GO:0010756	positive regulation of plasminogen activation	biological_process	11	7	3684	12	17317	0.00560861
GO:0071223	cellular response to lipoteichoic acid	biological_process	8	7	3684	12	17317	0.00560861
GO:0002244	hematopoietic progenitor cell differentiation	biological_process	6	28	3684	83	17317	0.00574295
GO:0045087	innate immune response	biological_process	5	63	3684	220	17317	0.00575952
GO:0043388	positive regulation of DNA binding	biological_process	7	12	3684	27	17317	0.00583227
GO:0008585	female gonad development	biological_process	7	12	3684	27	17317	0.00583227
GO:0032489	regulation of Cdc42 protein signal transduction	biological_process	12	5	3684	7	17317	0.00619152
GO:0033622	integrin activation	biological_process	7	5	3684	7	17317	0.00619152
GO:0032838	plasma membrane bounded cell projection cytoplasm	cellular_component	7	5	3684	7	17317	0.00619152
GO:0045933	positive regulation of muscle contraction	biological_process	9	5	3684	7	17317	0.00619152
GO:1904017	cellular response to Thyroglobulin triiodothyronine	biological_process	6	5	3684	7	17317	0.00619152
GO:0045986	negative regulation of smooth muscle contraction	biological_process	10	5	3684	7	17317	0.00619152
GO:0001955	blood vessel maturation	biological_process	6	5	3684	7	17317	0.00619152
GO:0010882	regulation of cardiac muscle contraction by calcium ion signaling	biological_process	8	5	3684	7	17317	0.00619152
GO:0046641	positive regulation of alpha-beta T cell proliferation	biological_process	12	5	3684	7	17317	0.00619152
GO:0009749	response to glucose	biological_process	9	26	3684	76	17317	0.0061925
GO:0006911	phagocytosis, engulfment	biological_process	8	11	3684	24	17317	0.00619503
GO:0014003	oligodendrocyte development	biological_process	7	11	3684	24	17317	0.00619503
GO:0042744	hydrogen peroxide catabolic process	biological_process	8	8	3684	15	17317	0.00629713
GO:0048745	smooth muscle tissue development	biological_process	7	8	3684	15	17317	0.00629713
GO:0044548	S100 protein binding	molecular_function	5	8	3684	15	17317	0.00629713
GO:0051099	positive regulation of binding	biological_process	6	8	3684	15	17317	0.00629713
GO:0030574	collagen catabolic process	biological_process	5	8	3684	15	17317	0.00629713
GO:0042472	inner ear morphogenesis	biological_process	6	21	3684	58	17317	0.00640122
GO:0071372	cellular response to follicle-stimulating hormone stimulus	biological_process	8	10	3684	21	17317	0.00645161
GO:0016126	sterol biosynthetic process	biological_process	8	9	3684	18	17317	0.00652402
GO:0042326	negative regulation of phosphorylation	biological_process	10	9	3684	18	17317	0.00652402
GO:0035567	non-canonical Wnt signaling pathway	biological_process	8	9	3684	18	17317	0.00652402
GO:0005539	glycosaminoglycan binding	molecular_function	5	9	3684	18	17317	0.00652402
GO:0098531	transcription factor activity, direct ligand regulated sequence-specific DNA binding	molecular_function	5	9	3684	18	17317	0.00652402
GO:0001227	transcriptional repressor activity, RNA polymerase II transcription regulatory region sequence-specific DNA binding	molecular_function	6	24	3684	69	17317	0.00662094
GO:2000134	negative regulation of G1/S transition of mitotic cell cycle	biological_process	10	14	3684	34	17317	0.0068298
GO:0051607	defense response to virus	biological_process	5	39	3684	126	17317	0.00690292
GO:0050680	negative regulation of epithelial cell proliferation	biological_process	8	22	3684	62	17317	0.00699941
GO:0009611	response to wounding	biological_process	5	25	3684	73	17317	0.00707342
GO:0051897	positive regulation of protein kinase B signaling	biological_process	10	29	3684	88	17317	0.00721572
GO:0005901	caveola	cellular_component	8	26	3684	77	17317	0.00749457
GO:0005682	U5 snRNP	cellular_component	8	13	3684	31	17317	0.00753691
GO:0000790	nuclear chromatin	cellular_component	7	60	3684	211	17317	0.0081075
GO:0020037	heme binding	molecular_function	6	33	3684	104	17317	0.00823719
GO:0005686	U2 snRNP	cellular_component	8	12	3684	28	17317	0.00825968
GO:0071398	cellular response to fatty acid	biological_process	7	12	3684	28	17317	0.00825968
GO:0030315	T-tubule	cellular_component	5	19	3684	52	17317	0.00829192
GO:0010936	negative regulation of macrophage cytokine production	biological_process	9	4	3684	5	17317	0.00848897
GO:0001851	complement component C3b binding	molecular_function	6	4	3684	5	17317	0.00848897
GO:0021637	trigeminal nerve structural organization	biological_process	6	4	3684	5	17317	0.00848897
GO:0098639	collagen binding involved in cell-matrix adhesion	molecular_function	6	4	3684	5	17317	0.00848897
GO:0043567	regulation of insulin-like growth factor receptor signaling pathway	biological_process	8	4	3684	5	17317	0.00848897
GO:0006545	glycine biosynthetic process	biological_process	12	4	3684	5	17317	0.00848897
GO:0008622	epsilon DNA polymerase complex	cellular_component	6	4	3684	5	17317	0.00848897
GO:0014834	skeletal muscle satellite cell maintenance involved in skeletal muscle regeneration	biological_process	5	4	3684	5	17317	0.00848897
GO:0019682	glyceraldehyde-3-phosphate metabolic process	biological_process	6	4	3684	5	17317	0.00848897
GO:0004457	lactate dehydrogenase activity	molecular_function	6	4	3684	5	17317	0.00848897
GO:0060385	axonogenesis involved in innervation	biological_process	10	4	3684	5	17317	0.00848897
GO:0060364	frontal suture morphogenesis	biological_process	7	4	3684	5	17317	0.00848897
GO:0004499	N,N-dimethylaniline monooxygenase activity	molecular_function	7	4	3684	5	17317	0.00848897
GO:0007589	body fluid secretion	biological_process	7	4	3684	5	17317	0.00848897
GO:0070434	positive regulation of nucleotide-binding oligomerization domain containing 2 signaling pathway	biological_process	10	4	3684	5	17317	0.00848897
GO:0060666	dichotomous subdivision of terminal units involved in salivary gland branching	biological_process	8	4	3684	5	17317	0.00848897
GO:0005658	alpha DNA polymerase:primase complex	cellular_component	7	4	3684	5	17317	0.00848897
GO:0004487	methylenetetrahydrofolate dehydrogenase (NAD+) activity	molecular_function	7	4	3684	5	17317	0.00848897
GO:0048170	positive regulation of long-term neuronal synaptic plasticity	biological_process	12	4	3684	5	17317	0.00848897
GO:0044547	DNA topoisomerase binding	molecular_function	6	4	3684	5	17317	0.00848897
GO:0006929	substrate-dependent cell migration	biological_process	7	4	3684	5	17317	0.00848897
GO:0032133	chromosome passenger complex	cellular_component	5	4	3684	5	17317	0.00848897
GO:0031315	extrinsic component of mitochondrial outer membrane	cellular_component	6	4	3684	5	17317	0.00848897
GO:0090031	positive regulation of steroid hormone biosynthetic process	biological_process	11	4	3684	5	17317	0.00848897
GO:0001651	dense fibrillar component	cellular_component	7	4	3684	5	17317	0.00848897
GO:0007160	cell-matrix adhesion	biological_process	6	25	3684	74	17317	0.00856754
GO:0030855	epithelial cell differentiation	biological_process	6	22	3684	63	17317	0.0086371
GO:0003689	DNA clamp loader activity	molecular_function	7	6	3684	10	17317	0.00873798
GO:0070306	lens fiber cell differentiation	biological_process	7	6	3684	10	17317	0.00873798
GO:0016528	sarcoplasm	cellular_component	6	6	3684	10	17317	0.00873798
GO:0001527	microfibril	cellular_component	5	6	3684	10	17317	0.00873798
GO:0060740	prostate gland epithelium morphogenesis	biological_process	7	6	3684	10	17317	0.00873798
GO:0070365	hepatocyte differentiation	biological_process	7	6	3684	10	17317	0.00873798
GO:0009404	toxin metabolic process	biological_process	5	6	3684	10	17317	0.00873798
GO:0030511	positive regulation of transforming growth factor beta receptor signaling pathway	biological_process	10	11	3684	25	17317	0.00896612
GO:1900182	positive regulation of protein localization to nucleus	biological_process	9	11	3684	25	17317	0.00896612
GO:0071407	cellular response to organic cyclic compound	biological_process	7	31	3684	97	17317	0.00914556
GO:0030879	mammary gland development	biological_process	7	14	3684	35	17317	0.0091924
GO:0000278	mitotic cell cycle	biological_process	5	32	3684	101	17317	0.00939154
GO:0030593	neutrophil chemotaxis	biological_process	7	18	3684	49	17317	0.00943724
GO:0045740	positive regulation of DNA replication	biological_process	10	16	3684	42	17317	0.00951425
GO:0071011	precatalytic spliceosome	cellular_component	7	16	3684	42	17317	0.00951425
GO:0045211	postsynaptic membrane	cellular_component	5	48	3684	164	17317	0.00952887
GO:0001895	retina homeostasis	biological_process	8	10	3684	22	17317	0.00960314
GO:0035987	endodermal cell differentiation	biological_process	6	10	3684	22	17317	0.00960314
GO:0001894	tissue homeostasis	biological_process	7	10	3684	22	17317	0.00960314
GO:2000107	negative regulation of leukocyte apoptotic process	biological_process	10	3	3684	3	17317	0.00962193
GO:0003273	cell migration involved in endocardial cushion formation	biological_process	8	3	3684	3	17317	0.00962193
GO:0003365	establishment of cell polarity involved in ameboidal cell migration	biological_process	6	3	3684	3	17317	0.00962193
GO:0032556	pyrimidine deoxyribonucleotide binding	molecular_function	7	3	3684	3	17317	0.00962193
GO:0045726	positive regulation of integrin biosynthetic process	biological_process	9	3	3684	3	17317	0.00962193
GO:1903170	negative regulation of calcium ion transmembrane transport	biological_process	10	3	3684	3	17317	0.00962193
GO:0071288	cellular response to mercury ion	biological_process	8	3	3684	3	17317	0.00962193
GO:0060187	cell pole	cellular_component	4	3	3684	3	17317	0.00962193
GO:0034381	plasma lipoprotein particle clearance	biological_process	4	3	3684	3	17317	0.00962193
GO:0040031	snRNA modification	biological_process	10	3	3684	3	17317	0.00962193
GO:0000105	histidine biosynthetic process	biological_process	11	3	3684	3	17317	0.00962193
GO:0016073	snRNA metabolic process	biological_process	10	3	3684	3	17317	0.00962193
GO:0034512	box C/D snoRNA binding	molecular_function	8	3	3684	3	17317	0.00962193
GO:0051599	response to hydrostatic pressure	biological_process	5	3	3684	3	17317	0.00962193
GO:0009257	10-formyltetrahydrofolate biosynthetic process	biological_process	10	3	3684	3	17317	0.00962193
GO:0031370	eukaryotic initiation factor 4G binding	molecular_function	6	3	3684	3	17317	0.00962193
GO:0097149	centralspindlin complex	cellular_component	4	3	3684	3	17317	0.00962193
GO:0009070	serine family amino acid biosynthetic process	biological_process	11	3	3684	3	17317	0.00962193
GO:0070278	extracellular matrix constituent secretion	biological_process	5	3	3684	3	17317	0.00962193
GO:0034164	negative regulation of toll-like receptor 9 signaling pathway	biological_process	8	3	3684	3	17317	0.00962193
GO:0030235	nitric-oxide synthase regulator activity	molecular_function	5	3	3684	3	17317	0.00962193
GO:0031507	heterochromatin assembly	biological_process	7	3	3684	3	17317	0.00962193
GO:1902806	regulation of cell cycle G1/S phase transition	biological_process	9	3	3684	3	17317	0.00962193
GO:2001199	negative regulation of dendritic cell differentiation	biological_process	9	3	3684	3	17317	0.00962193
GO:1902912	pyruvate kinase complex	cellular_component	7	3	3684	3	17317	0.00962193
GO:0043256	laminin complex	cellular_component	4	3	3684	3	17317	0.00962193
GO:0060856	establishment of blood-brain barrier	biological_process	6	3	3684	3	17317	0.00962193
GO:0032349	positive regulation of aldosterone biosynthetic process	biological_process	9	3	3684	3	17317	0.00962193
GO:0045917	positive regulation of complement activation	biological_process	8	3	3684	3	17317	0.00962193
GO:2000194	regulation of female gonad development	biological_process	8	3	3684	3	17317	0.00962193
GO:2000348	regulation of CD40 signaling pathway	biological_process	8	3	3684	3	17317	0.00962193
GO:0060026	convergent extension	biological_process	7	3	3684	3	17317	0.00962193
GO:2000860	positive regulation of aldosterone secretion	biological_process	12	3	3684	3	17317	0.00962193
GO:0004329	formate-tetrahydrofolate ligase activity	molecular_function	6	3	3684	3	17317	0.00962193
GO:0004704	NF-kappaB-inducing kinase activity	molecular_function	5	3	3684	3	17317	0.00962193
GO:0005608	laminin-3 complex	cellular_component	5	3	3684	3	17317	0.00962193
GO:2000721	positive regulation of transcription from RNA polymerase II promoter involved in smooth muscle cell differentiation	biological_process	11	3	3684	3	17317	0.00962193
GO:0031114	regulation of microtubule depolymerization	biological_process	9	3	3684	3	17317	0.00962193
GO:0032490	detection of molecule of bacterial origin	biological_process	7	3	3684	3	17317	0.00962193
GO:0003401	axis elongation	biological_process	6	3	3684	3	17317	0.00962193
GO:0051100	negative regulation of binding	biological_process	6	3	3684	3	17317	0.00962193
GO:0048569	post-embryonic animal organ development	biological_process	6	3	3684	3	17317	0.00962193
GO:0060192	negative regulation of lipase activity	biological_process	8	3	3684	3	17317	0.00962193
GO:0097155	fasciculation of sensory neuron axon	biological_process	7	3	3684	3	17317	0.00962193
GO:0010574	regulation of vascular endothelial growth factor production	biological_process	7	3	3684	3	17317	0.00962193
GO:0055106	ubiquitin-protein transferase regulator activity	molecular_function	5	3	3684	3	17317	0.00962193
GO:0043111	replication fork arrest	biological_process	9	3	3684	3	17317	0.00962193
GO:0019287	isopentenyl diphosphate biosynthetic process, mevalonate pathway	biological_process	9	3	3684	3	17317	0.00962193
GO:0070821	tertiary granule membrane	cellular_component	8	3	3684	3	17317	0.00962193
GO:0050728	negative regulation of inflammatory response	biological_process	9	28	3684	86	17317	0.00979478
GO:0098869	cellular oxidant detoxification	biological_process	5	21	3684	60	17317	0.00987142
GO:0106003	amyloid-beta complex	cellular_component	4	7	3684	13	17317	0.00993688
GO:0035634	response to stilbenoid	biological_process	7	7	3684	13	17317	0.00993688
GO:1903428	positive regulation of reactive oxygen species biosynthetic process	biological_process	8	7	3684	13	17317	0.00993688
GO:0007019	microtubule depolymerization	biological_process	9	7	3684	13	17317	0.00993688
GO:0007159	leukocyte cell-cell adhesion	biological_process	6	9	3684	19	17317	0.0100842
GO:0071404	cellular response to low-density lipoprotein particle stimulus	biological_process	6	9	3684	19	17317	0.0100842
GO:0045879	negative regulation of smoothened signaling pathway	biological_process	9	9	3684	19	17317	0.0100842
GO:0030517	negative regulation of axon extension	biological_process	8	9	3684	19	17317	0.0100842
GO:0043403	skeletal muscle tissue regeneration	biological_process	7	9	3684	19	17317	0.0100842
GO:0045987	positive regulation of smooth muscle contraction	biological_process	10	9	3684	19	17317	0.0100842
GO:0030282	bone mineralization	biological_process	7	13	3684	32	17317	0.0102637
GO:0051276	chromosome organization	biological_process	6	13	3684	32	17317	0.0102637
GO:0045930	negative regulation of mitotic cell cycle	biological_process	8	13	3684	32	17317	0.0102637
GO:0005614	interstitial matrix	cellular_component	6	8	3684	16	17317	0.0102699
GO:0004435	phosphatidylinositol phospholipase C activity	molecular_function	9	8	3684	16	17317	0.0102699
GO:0015288	porin activity	molecular_function	8	8	3684	16	17317	0.0102699
GO:0019901	protein kinase binding	molecular_function	7	115	3684	444	17317	0.0104119
GO:0030374	ligand-dependent nuclear receptor transcription coactivator activity	molecular_function	6	22	3684	64	17317	0.0105723
GO:0050829	defense response to Gram-negative bacterium	biological_process	9	17	3684	46	17317	0.0107398
GO:0050830	defense response to Gram-positive bacterium	biological_process	9	23	3684	68	17317	0.0112141
GO:0006955	immune response	biological_process	4	58	3684	206	17317	0.0112854
GO:0051924	regulation of calcium ion transport	biological_process	9	12	3684	29	17317	0.0114086
GO:0000977	RNA polymerase II regulatory region sequence-specific DNA binding	molecular_function	9	65	3684	235	17317	0.0115775
GO:0045121	membrane raft	cellular_component	6	72	3684	264	17317	0.0115981
GO:0048468	cell development	biological_process	5	18	3684	50	17317	0.0118738
GO:0005581	collagen trimer	cellular_component	4	18	3684	50	17317	0.0118738
GO:0043565	sequence-specific DNA binding	molecular_function	7	122	3684	476	17317	0.0119581
GO:0004879	nuclear receptor activity	molecular_function	6	14	3684	36	17317	0.0121529
GO:0050840	extracellular matrix binding	molecular_function	4	11	3684	26	17317	0.0126036
GO:0019915	lipid storage	biological_process	5	11	3684	26	17317	0.0126036
GO:0072562	blood microparticle	cellular_component	4	26	3684	80	17317	0.0128044
GO:0050660	flavin adenine dinucleotide binding	molecular_function	6	22	3684	65	17317	0.0128412
GO:0001558	regulation of cell growth	biological_process	6	22	3684	65	17317	0.0128412
GO:0016323	basolateral plasma membrane	cellular_component	5	53	3684	187	17317	0.0130677
GO:0010886	positive regulation of cholesterol storage	biological_process	7	5	3684	8	17317	0.0136232
GO:0048671	negative regulation of collateral sprouting	biological_process	8	5	3684	8	17317	0.0136232
GO:0070324	thyroid hormone binding	molecular_function	5	5	3684	8	17317	0.0136232
GO:0048406	nerve growth factor binding	molecular_function	7	5	3684	8	17317	0.0136232
GO:0045542	positive regulation of cholesterol biosynthetic process	biological_process	11	5	3684	8	17317	0.0136232
GO:0044770	cell cycle phase transition	biological_process	5	5	3684	8	17317	0.0136232
GO:0021612	facial nerve structural organization	biological_process	6	5	3684	8	17317	0.0136232
GO:0061037	negative regulation of cartilage development	biological_process	7	5	3684	8	17317	0.0136232
GO:1900165	negative regulation of interleukin-6 secretion	biological_process	9	5	3684	8	17317	0.0136232
GO:0016125	sterol metabolic process	biological_process	7	5	3684	8	17317	0.0136232
GO:0000796	condensin complex	cellular_component	6	5	3684	8	17317	0.0136232
GO:0005068	transmembrane receptor protein tyrosine kinase adaptor activity	molecular_function	8	5	3684	8	17317	0.0136232
GO:0006725	cellular aromatic compound metabolic process	biological_process	5	5	3684	8	17317	0.0136232
GO:0034511	U3 snoRNA binding	molecular_function	8	5	3684	8	17317	0.0136232
GO:0048846	axon extension involved in axon guidance	biological_process	8	5	3684	8	17317	0.0136232
GO:0035198	miRNA binding	molecular_function	8	13	3684	33	17317	0.0136999
GO:0046658	anchored component of plasma membrane	cellular_component	6	13	3684	33	17317	0.0136999
GO:0023052	signaling	biological_process	3	10	3684	23	17317	0.0138035
GO:0042098	T cell proliferation	biological_process	8	10	3684	23	17317	0.0138035
GO:0033017	sarcoplasmic reticulum membrane	cellular_component	6	10	3684	23	17317	0.0138035
GO:0031668	cellular response to extracellular stimulus	biological_process	5	10	3684	23	17317	0.0138035
GO:0031526	brush border membrane	cellular_component	6	20	3684	58	17317	0.0138593
GO:0050839	cell adhesion molecule binding	molecular_function	5	20	3684	58	17317	0.0138593
GO:0071549	cellular response to dexamethasone stimulus	biological_process	7	20	3684	58	17317	0.0138593
GO:0001934	positive regulation of protein phosphorylation	biological_process	10	50	3684	176	17317	0.0148787
GO:0051968	positive regulation of synaptic transmission, glutamatergic	biological_process	9	9	3684	20	17317	0.0149272
GO:0007411	axon guidance	biological_process	6	35	3684	116	17317	0.0151917
GO:1990830	cellular response to leukemia inhibitory factor	biological_process	8	36	3684	120	17317	0.015294
GO:0019221	cytokine-mediated signaling pathway	biological_process	6	38	3684	128	17317	0.0154276
GO:0000082	G1/S transition of mitotic cell cycle	biological_process	7	22	3684	66	17317	0.0154815
GO:0007157	heterophilic cell-cell adhesion via plasma membrane cell adhesion molecules	biological_process	7	16	3684	44	17317	0.0154926
GO:1904851	positive regulation of establishment of protein localization to telomere	biological_process	10	6	3684	11	17317	0.0157909
GO:0014012	peripheral nervous system axon regeneration	biological_process	8	6	3684	11	17317	0.0157909
GO:0045236	CXCR chemokine receptor binding	molecular_function	8	6	3684	11	17317	0.0157909
GO:1990314	cellular response to insulin-like growth factor stimulus	biological_process	8	6	3684	11	17317	0.0157909
GO:0034616	response to laminar fluid shear stress	biological_process	6	6	3684	11	17317	0.0157909
GO:0001893	maternal placenta development	biological_process	5	6	3684	11	17317	0.0157909
GO:0008331	high voltage-gated calcium channel activity	molecular_function	10	6	3684	11	17317	0.0157909
GO:0050798	activated T cell proliferation	biological_process	9	6	3684	11	17317	0.0157909
GO:0022407	regulation of cell-cell adhesion	biological_process	6	6	3684	11	17317	0.0157909
GO:1903298	negative regulation of hypoxia-induced intrinsic apoptotic signaling pathway	biological_process	8	6	3684	11	17317	0.0157909
GO:0043517	positive regulation of DNA damage response, signal transduction by p53 class mediator	biological_process	11	6	3684	11	17317	0.0157909
GO:0008347	glial cell migration	biological_process	7	6	3684	11	17317	0.0157909
GO:0045576	mast cell activation	biological_process	7	6	3684	11	17317	0.0157909
GO:0032040	small-subunit processome	cellular_component	6	14	3684	37	17317	0.0158026
GO:0035865	cellular response to potassium ion	biological_process	8	8	3684	17	17317	0.0158319
GO:0051393	alpha-actinin binding	molecular_function	7	8	3684	17	17317	0.0158319
GO:0006458	'de novo' protein folding	biological_process	5	8	3684	17	17317	0.0158319
GO:0016049	cell growth	biological_process	4	8	3684	17	17317	0.0158319
GO:0001921	positive regulation of receptor recycling	biological_process	7	8	3684	17	17317	0.0158319
GO:0032270	positive regulation of cellular protein metabolic process	biological_process	8	8	3684	17	17317	0.0158319
GO:0016538	cyclin-dependent protein serine/threonine kinase regulator activity	molecular_function	7	8	3684	17	17317	0.0158319
GO:0006801	superoxide metabolic process	biological_process	6	7	3684	14	17317	0.016267
GO:0009987	cellular process	biological_process	3	7	3684	14	17317	0.016267
GO:0006956	complement activation	biological_process	5	7	3684	14	17317	0.016267
GO:0048384	retinoic acid receptor signaling pathway	biological_process	6	7	3684	14	17317	0.016267
GO:0070700	BMP receptor binding	molecular_function	8	7	3684	14	17317	0.016267
GO:0005832	chaperonin-containing T-complex	cellular_component	7	7	3684	14	17317	0.016267
GO:0004532	exoribonuclease activity	molecular_function	8	7	3684	14	17317	0.016267
GO:0016064	immunoglobulin mediated immune response	biological_process	8	7	3684	14	17317	0.016267
GO:0034185	apolipoprotein binding	molecular_function	5	7	3684	14	17317	0.016267
GO:0005576	extracellular region	cellular_component	3	146	3684	585	17317	0.0164907
GO:0051091	positive regulation of DNA binding transcription factor activity	biological_process	6	30	3684	97	17317	0.0165232
GO:0045202	synapse	cellular_component	3	81	3684	306	17317	0.0166746
GO:0006813	potassium ion transport	biological_process	9	20	3684	59	17317	0.016872
GO:0045599	negative regulation of fat cell differentiation	biological_process	8	17	3684	48	17317	0.0169305
GO:0060349	bone morphogenesis	biological_process	6	11	3684	27	17317	0.0172589
GO:0033189	response to vitamin A	biological_process	9	11	3684	27	17317	0.0172589
GO:0090023	positive regulation of neutrophil chemotaxis	biological_process	10	11	3684	27	17317	0.0172589
GO:0036120	cellular response to platelet-derived growth factor stimulus	biological_process	6	11	3684	27	17317	0.0172589
GO:0048661	positive regulation of smooth muscle cell proliferation	biological_process	8	25	3684	78	17317	0.0173108
GO:0007605	sensory perception of sound	biological_process	8	36	3684	121	17317	0.017422
GO:0010811	positive regulation of cell-substrate adhesion	biological_process	7	15	3684	41	17317	0.0177036
GO:0032526	response to retinoic acid	biological_process	6	21	3684	63	17317	0.0177524
GO:0044344	cellular response to fibroblast growth factor stimulus	biological_process	8	13	3684	34	17317	0.0179529
GO:0034644	cellular response to UV	biological_process	8	18	3684	52	17317	0.0182177
GO:0045664	regulation of neuron differentiation	biological_process	9	10	3684	24	17317	0.0192382
GO:0008237	metallopeptidase activity	molecular_function	7	19	3684	56	17317	0.0193619
GO:0005882	intermediate filament	cellular_component	7	16	3684	45	17317	0.0194037
GO:0043231	intracellular membrane-bounded organelle	cellular_component	5	185	3684	759	17317	0.0194948
GO:0006730	one-carbon metabolic process	biological_process	5	12	3684	31	17317	0.0203732
GO:0007339	binding of sperm to zona pellucida	biological_process	7	12	3684	31	17317	0.0203732
GO:0042110	T cell activation	biological_process	7	12	3684	31	17317	0.0203732
GO:0071347	cellular response to interleukin-1	biological_process	8	27	3684	87	17317	0.0211632
GO:0009086	methionine biosynthetic process	biological_process	11	4	3684	6	17317	0.0211731
GO:0043515	kinetochore binding	molecular_function	5	4	3684	6	17317	0.0211731
GO:0010518	positive regulation of phospholipase activity	biological_process	9	4	3684	6	17317	0.0211731
GO:0047134	protein-disulfide reductase activity	molecular_function	7	4	3684	6	17317	0.0211731
GO:0009143	nucleoside triphosphate catabolic process	biological_process	9	4	3684	6	17317	0.0211731
GO:0072321	chaperone-mediated protein transport	biological_process	10	4	3684	6	17317	0.0211731
GO:0005663	DNA replication factor C complex	cellular_component	4	4	3684	6	17317	0.0211731
GO:0010544	negative regulation of platelet activation	biological_process	9	4	3684	6	17317	0.0211731
GO:0001660	fever generation	biological_process	9	4	3684	6	17317	0.0211731
GO:0001973	adenosine receptor signaling pathway	biological_process	7	4	3684	6	17317	0.0211731
GO:1904637	cellular response to ionomycin	biological_process	8	4	3684	6	17317	0.0211731
GO:0008046	axon guidance receptor activity	molecular_function	6	4	3684	6	17317	0.0211731
GO:0071813	lipoprotein particle binding	molecular_function	6	4	3684	6	17317	0.0211731
GO:0000403	Y-form DNA binding	molecular_function	8	4	3684	6	17317	0.0211731
GO:0050692	DBD domain binding	molecular_function	6	4	3684	6	17317	0.0211731
GO:0042158	lipoprotein biosynthetic process	biological_process	8	4	3684	6	17317	0.0211731
GO:0042904	9-cis-retinoic acid biosynthetic process	biological_process	12	4	3684	6	17317	0.0211731
GO:0071221	cellular response to bacterial lipopeptide	biological_process	9	4	3684	6	17317	0.0211731
GO:0030011	maintenance of cell polarity	biological_process	5	4	3684	6	17317	0.0211731
GO:0046654	tetrahydrofolate biosynthetic process	biological_process	8	4	3684	6	17317	0.0211731
GO:0010032	meiotic chromosome condensation	biological_process	10	4	3684	6	17317	0.0211731
GO:0000054	ribosomal subunit export from nucleus	biological_process	8	4	3684	6	17317	0.0211731
GO:0090235	regulation of metaphase plate congression	biological_process	8	4	3684	6	17317	0.0211731
GO:0060426	lung vasculature development	biological_process	7	4	3684	6	17317	0.0211731
GO:0010891	negative regulation of sequestering of triglyceride	biological_process	7	4	3684	6	17317	0.0211731
GO:0014909	smooth muscle cell migration	biological_process	8	4	3684	6	17317	0.0211731
GO:0010835	regulation of protein ADP-ribosylation	biological_process	9	4	3684	6	17317	0.0211731
GO:1903214	regulation of protein targeting to mitochondrion	biological_process	9	4	3684	6	17317	0.0211731
GO:1904045	cellular response to aldosterone	biological_process	10	4	3684	6	17317	0.0211731
GO:0097485	neuron projection guidance	biological_process	5	4	3684	6	17317	0.0211731
GO:0097094	craniofacial suture morphogenesis	biological_process	5	4	3684	6	17317	0.0211731
GO:0019534	toxin transmembrane transporter activity	molecular_function	5	4	3684	6	17317	0.0211731
GO:0003323	type B pancreatic cell development	biological_process	9	4	3684	6	17317	0.0211731
GO:0007182	common-partner SMAD protein phosphorylation	biological_process	10	4	3684	6	17317	0.0211731
GO:0060744	mammary gland branching involved in thelarche	biological_process	5	4	3684	6	17317	0.0211731
GO:0008106	alcohol dehydrogenase (NADP+) activity	molecular_function	8	9	3684	21	17317	0.021284
GO:0050431	transforming growth factor beta binding	molecular_function	6	9	3684	21	17317	0.021284
GO:0043330	response to exogenous dsRNA	biological_process	8	9	3684	21	17317	0.021284
GO:0000287	magnesium ion binding	molecular_function	7	56	3684	205	17317	0.0229205
GO:0051930	regulation of sensory perception of pain	biological_process	9	11	3684	28	17317	0.0230819
GO:0019897	extrinsic component of plasma membrane	cellular_component	5	13	3684	35	17317	0.0231295
GO:0045907	positive regulation of vasoconstriction	biological_process	10	13	3684	35	17317	0.0231295
GO:0048662	negative regulation of smooth muscle cell proliferation	biological_process	8	13	3684	35	17317	0.0231295
GO:0007018	microtubule-based movement	biological_process	5	24	3684	76	17317	0.0232737
GO:0007413	axonal fasciculation	biological_process	6	8	3684	18	17317	0.0232782
GO:0000400	four-way junction DNA binding	molecular_function	8	8	3684	18	17317	0.0232782
GO:0045651	positive regulation of macrophage differentiation	biological_process	10	7	3684	15	17317	0.0249907
GO:0060707	trophoblast giant cell differentiation	biological_process	6	7	3684	15	17317	0.0249907
GO:0050901	leukocyte tethering or rolling	biological_process	8	7	3684	15	17317	0.0249907
GO:0009190	cyclic nucleotide biosynthetic process	biological_process	10	7	3684	15	17317	0.0249907
GO:0051481	negative regulation of cytosolic calcium ion concentration	biological_process	13	7	3684	15	17317	0.0249907
GO:0050850	positive regulation of calcium-mediated signaling	biological_process	10	7	3684	15	17317	0.0249907
GO:0004016	adenylate cyclase activity	molecular_function	5	7	3684	15	17317	0.0249907
GO:0002690	positive regulation of leukocyte chemotaxis	biological_process	8	7	3684	15	17317	0.0249907
GO:0050872	white fat cell differentiation	biological_process	7	7	3684	15	17317	0.0249907
GO:0050702	interleukin-1 beta secretion	biological_process	13	5	3684	9	17317	0.0253274
GO:0008272	sulfate transport	biological_process	9	5	3684	9	17317	0.0253274
GO:0071447	cellular response to hydroperoxide	biological_process	7	5	3684	9	17317	0.0253274
GO:0019215	intermediate filament binding	molecular_function	5	5	3684	9	17317	0.0253274
GO:0008191	metalloendopeptidase inhibitor activity	molecular_function	8	5	3684	9	17317	0.0253274
GO:0042866	pyruvate biosynthetic process	biological_process	10	5	3684	9	17317	0.0253274
GO:0002087	regulation of respiratory gaseous exchange by neurological system process	biological_process	8	5	3684	9	17317	0.0253274
GO:0061621	canonical glycolysis	biological_process	6	5	3684	9	17317	0.0253274
GO:0042554	superoxide anion generation	biological_process	7	5	3684	9	17317	0.0253274
GO:0002544	chronic inflammatory response	biological_process	7	5	3684	9	17317	0.0253274
GO:0000791	euchromatin	cellular_component	7	5	3684	9	17317	0.0253274
GO:0045088	regulation of innate immune response	biological_process	7	5	3684	9	17317	0.0253274
GO:0042116	macrophage activation	biological_process	7	5	3684	9	17317	0.0253274
GO:0007263	nitric oxide mediated signal transduction	biological_process	7	5	3684	9	17317	0.0253274
GO:0048103	somatic stem cell division	biological_process	6	5	3684	9	17317	0.0253274
GO:0051315	attachment of mitotic spindle microtubules to kinetochore	biological_process	6	5	3684	9	17317	0.0253274
GO:0060509	Type I pneumocyte differentiation	biological_process	8	5	3684	9	17317	0.0253274
GO:0034475	U4 snRNA 3'-end processing	biological_process	13	5	3684	9	17317	0.0253274
GO:0060452	positive regulation of cardiac muscle contraction	biological_process	10	5	3684	9	17317	0.0253274
GO:0038061	NIK/NF-kappaB signaling	biological_process	6	5	3684	9	17317	0.0253274
GO:0072593	reactive oxygen species metabolic process	biological_process	5	14	3684	39	17317	0.0255396
GO:2000279	negative regulation of DNA biosynthetic process	biological_process	9	6	3684	12	17317	0.0259732
GO:0034501	protein localization to kinetochore	biological_process	10	6	3684	12	17317	0.0259732
GO:0002523	leukocyte migration involved in inflammatory response	biological_process	5	6	3684	12	17317	0.0259732
GO:0005742	mitochondrial outer membrane translocase complex	cellular_component	6	6	3684	12	17317	0.0259732
GO:0002021	response to dietary excess	biological_process	7	6	3684	12	17317	0.0259732
GO:0050732	negative regulation of peptidyl-tyrosine phosphorylation	biological_process	11	6	3684	12	17317	0.0259732
GO:0015909	long-chain fatty acid transport	biological_process	9	6	3684	12	17317	0.0259732
GO:1904706	negative regulation of vascular smooth muscle cell proliferation	biological_process	9	6	3684	12	17317	0.0259732
GO:0002755	MyD88-dependent toll-like receptor signaling pathway	biological_process	9	6	3684	12	17317	0.0259732
GO:0072332	intrinsic apoptotic signaling pathway by p53 class mediator	biological_process	7	12	3684	32	17317	0.026439
GO:0000775	chromosome, centromeric region	cellular_component	7	18	3684	54	17317	0.0269009
GO:0014823	response to activity	biological_process	4	24	3684	77	17317	0.0271782
GO:0033138	positive regulation of peptidyl-serine phosphorylation	biological_process	11	24	3684	77	17317	0.0271782
GO:0005102	receptor binding	molecular_function	5	90	3684	351	17317	0.0272261
GO:0007059	chromosome segregation	biological_process	4	25	3684	81	17317	0.0276136
GO:0030199	collagen fibril organization	biological_process	7	15	3684	43	17317	0.0276282
GO:0043086	negative regulation of catalytic activity	biological_process	6	19	3684	58	17317	0.0280466
GO:0007416	synapse assembly	biological_process	6	20	3684	62	17317	0.0290229
GO:0051233	spindle midzone	cellular_component	6	9	3684	22	17317	0.0293707
GO:0007492	endoderm development	biological_process	6	9	3684	22	17317	0.0293707
GO:0002526	acute inflammatory response	biological_process	7	9	3684	22	17317	0.0293707
GO:0005737	cytoplasm	cellular_component	5	1070	3684	4813	17317	0.0297019
GO:0042246	tissue regeneration	biological_process	6	11	3684	29	17317	0.0302156
GO:0005685	U1 snRNP	cellular_component	8	11	3684	29	17317	0.0302156
GO:0005070	SH3/SH2 adaptor activity	molecular_function	7	11	3684	29	17317	0.0302156
GO:0010976	positive regulation of neuron projection development	biological_process	11	38	3684	134	17317	0.0313674
GO:0000976	transcription regulatory region sequence-specific DNA binding	molecular_function	8	24	3684	78	17317	0.0315637
GO:0001822	kidney development	biological_process	6	37	3684	130	17317	0.0316211
GO:0071345	cellular response to cytokine stimulus	biological_process	7	14	3684	40	17317	0.0318073
GO:0032570	response to progesterone	biological_process	6	18	3684	55	17317	0.0322605
GO:0070988	demethylation	biological_process	4	3	3684	4	17317	0.0323508
GO:0090266	regulation of mitotic cell cycle spindle assembly checkpoint	biological_process	12	3	3684	4	17317	0.0323508
GO:0004743	pyruvate kinase activity	molecular_function	7	3	3684	4	17317	0.0323508
GO:0036486	ventral trunk neural crest cell migration	biological_process	10	3	3684	4	17317	0.0323508
GO:0004321	fatty-acyl-CoA synthase activity	molecular_function	8	3	3684	4	17317	0.0323508
GO:0032878	regulation of establishment or maintenance of cell polarity	biological_process	6	3	3684	4	17317	0.0323508
GO:0010887	negative regulation of cholesterol storage	biological_process	7	3	3684	4	17317	0.0323508
GO:0070051	fibrinogen binding	molecular_function	5	3	3684	4	17317	0.0323508
GO:2001034	positive regulation of double-strand break repair via nonhomologous end joining	biological_process	12	3	3684	4	17317	0.0323508
GO:2000620	positive regulation of histone H4-K16 acetylation	biological_process	13	3	3684	4	17317	0.0323508
GO:0002819	regulation of adaptive immune response	biological_process	7	3	3684	4	17317	0.0323508
GO:1901031	regulation of response to reactive oxygen species	biological_process	8	3	3684	4	17317	0.0323508
GO:0010817	regulation of hormone levels	biological_process	5	3	3684	4	17317	0.0323508
GO:0097114	NMDA glutamate receptor clustering	biological_process	8	3	3684	4	17317	0.0323508
GO:0030622	U4atac snRNA binding	molecular_function	8	3	3684	4	17317	0.0323508
GO:0006272	leading strand elongation	biological_process	10	3	3684	4	17317	0.0323508
GO:0034714	type III transforming growth factor beta receptor binding	molecular_function	8	3	3684	4	17317	0.0323508
GO:1902807	negative regulation of cell cycle G1/S phase transition	biological_process	10	3	3684	4	17317	0.0323508
GO:0019724	B cell mediated immunity	biological_process	7	3	3684	4	17317	0.0323508
GO:0002762	negative regulation of myeloid leukocyte differentiation	biological_process	9	3	3684	4	17317	0.0323508
GO:0007044	cell-substrate junction assembly	biological_process	7	3	3684	4	17317	0.0323508
GO:0030104	water homeostasis	biological_process	7	3	3684	4	17317	0.0323508
GO:0048050	post-embryonic eye morphogenesis	biological_process	7	3	3684	4	17317	0.0323508
GO:0002674	negative regulation of acute inflammatory response	biological_process	10	3	3684	4	17317	0.0323508
GO:0042567	insulin-like growth factor ternary complex	cellular_component	6	3	3684	4	17317	0.0323508
GO:0035356	cellular triglyceride homeostasis	biological_process	6	3	3684	4	17317	0.0323508
GO:1904030	negative regulation of cyclin-dependent protein kinase activity	biological_process	12	3	3684	4	17317	0.0323508
GO:0055096	low-density lipoprotein particle mediated signaling	biological_process	6	3	3684	4	17317	0.0323508
GO:0030546	receptor activator activity	molecular_function	5	3	3684	4	17317	0.0323508
GO:0045041	protein import into mitochondrial intermembrane space	biological_process	12	3	3684	4	17317	0.0323508
GO:0005610	laminin-5 complex	cellular_component	5	3	3684	4	17317	0.0323508
GO:0032532	regulation of microvillus length	biological_process	10	3	3684	4	17317	0.0323508
GO:1902751	positive regulation of cell cycle G2/M phase transition	biological_process	10	3	3684	4	17317	0.0323508
GO:0071864	positive regulation of cell proliferation in bone marrow	biological_process	8	3	3684	4	17317	0.0323508
GO:0051971	positive regulation of transmission of nerve impulse	biological_process	8	3	3684	4	17317	0.0323508
GO:0005971	ribonucleoside-diphosphate reductase complex	cellular_component	7	3	3684	4	17317	0.0323508
GO:0038085	vascular endothelial growth factor binding	molecular_function	6	3	3684	4	17317	0.0323508
GO:0032649	regulation of interferon-gamma production	biological_process	7	3	3684	4	17317	0.0323508
GO:0000942	condensed nuclear chromosome outer kinetochore	cellular_component	5	3	3684	4	17317	0.0323508
GO:0004807	triose-phosphate isomerase activity	molecular_function	7	3	3684	4	17317	0.0323508
GO:0060965	negative regulation of gene silencing by miRNA	biological_process	11	3	3684	4	17317	0.0323508
GO:1902285	semaphorin-plexin signaling pathway involved in neuron projection guidance	biological_process	7	3	3684	4	17317	0.0323508
GO:0019661	glucose catabolic process to lactate via pyruvate	biological_process	5	3	3684	4	17317	0.0323508
GO:0070401	NADP+ binding	molecular_function	6	3	3684	4	17317	0.0323508
GO:0001609	G-protein coupled adenosine receptor activity	molecular_function	7	3	3684	4	17317	0.0323508
GO:0048861	leukemia inhibitory factor signaling pathway	biological_process	7	3	3684	4	17317	0.0323508
GO:0097472	cyclin-dependent protein kinase activity	molecular_function	8	3	3684	4	17317	0.0323508
GO:0097490	sympathetic neuron projection extension	biological_process	7	3	3684	4	17317	0.0323508
GO:1903243	negative regulation of cardiac muscle hypertrophy in response to stress	biological_process	11	3	3684	4	17317	0.0323508
GO:0042585	germinal vesicle	cellular_component	9	3	3684	4	17317	0.0323508
GO:0033605	positive regulation of catecholamine secretion	biological_process	9	3	3684	4	17317	0.0323508
GO:0019864	IgG binding	molecular_function	6	3	3684	4	17317	0.0323508
GO:1901166	neural crest cell migration involved in autonomic nervous system development	biological_process	9	3	3684	4	17317	0.0323508
GO:0010626	negative regulation of Schwann cell proliferation	biological_process	12	3	3684	4	17317	0.0323508
GO:1904783	positive regulation of NMDA glutamate receptor activity	biological_process	10	3	3684	4	17317	0.0323508
GO:0010897	negative regulation of triglyceride catabolic process	biological_process	9	3	3684	4	17317	0.0323508
GO:0044216	other organism cell	cellular_component	4	3	3684	4	17317	0.0323508
GO:1905342	positive regulation of protein localization to kinetochore	biological_process	7	3	3684	4	17317	0.0323508
GO:0009812	flavonoid metabolic process	biological_process	5	3	3684	4	17317	0.0323508
GO:0015807	L-amino acid transport	biological_process	11	3	3684	4	17317	0.0323508
GO:0061771	response to caloric restriction	biological_process	5	3	3684	4	17317	0.0323508
GO:0004748	ribonucleoside-diphosphate reductase activity, thioredoxin disulfide as acceptor	molecular_function	8	3	3684	4	17317	0.0323508
GO:0098582	innate vocalization behavior	biological_process	5	3	3684	4	17317	0.0323508
GO:0050994	regulation of lipid catabolic process	biological_process	7	3	3684	4	17317	0.0323508
GO:0070538	oleic acid binding	molecular_function	7	3	3684	4	17317	0.0323508
GO:0072193	ureter smooth muscle cell differentiation	biological_process	8	3	3684	4	17317	0.0323508
GO:0035173	histone kinase activity	molecular_function	8	3	3684	4	17317	0.0323508
GO:0006226	dUMP biosynthetic process	biological_process	12	3	3684	4	17317	0.0323508
GO:0008295	spermidine biosynthetic process	biological_process	11	3	3684	4	17317	0.0323508
GO:0052650	NADP-retinol dehydrogenase activity	molecular_function	9	3	3684	4	17317	0.0323508
GO:0009069	serine family amino acid metabolic process	biological_process	10	3	3684	4	17317	0.0323508
GO:0030229	very-low-density lipoprotein particle receptor activity	molecular_function	5	3	3684	4	17317	0.0323508
GO:0008158	hedgehog receptor activity	molecular_function	6	3	3684	4	17317	0.0323508
GO:0031999	negative regulation of fatty acid beta-oxidation	biological_process	9	3	3684	4	17317	0.0323508
GO:0016811	hydrolase activity, acting on carbon-nitrogen (but not peptide) bonds, in linear amides	molecular_function	6	3	3684	4	17317	0.0323508
GO:1903825	organic acid transmembrane transport	biological_process	8	3	3684	4	17317	0.0323508
GO:0097491	sympathetic neuron projection guidance	biological_process	6	3	3684	4	17317	0.0323508
GO:0061092	positive regulation of phospholipid translocation	biological_process	8	3	3684	4	17317	0.0323508
GO:0009263	deoxyribonucleotide biosynthetic process	biological_process	10	3	3684	4	17317	0.0323508
GO:0034502	protein localization to chromosome	biological_process	8	3	3684	4	17317	0.0323508
GO:0060393	regulation of pathway-restricted SMAD protein phosphorylation	biological_process	10	3	3684	4	17317	0.0323508
GO:0098609	cell-cell adhesion	biological_process	5	32	3684	110	17317	0.0325083
GO:0008144	drug binding	molecular_function	4	28	3684	94	17317	0.032534
GO:0001501	skeletal system development	biological_process	6	29	3684	98	17317	0.0326038
GO:0015908	fatty acid transport	biological_process	8	8	3684	19	17317	0.0328738
GO:0030490	maturation of SSU-rRNA	biological_process	12	8	3684	19	17317	0.0328738
GO:0022409	positive regulation of cell-cell adhesion	biological_process	7	8	3684	19	17317	0.0328738
GO:0090103	cochlea morphogenesis	biological_process	6	8	3684	19	17317	0.0328738
GO:0046965	retinoid X receptor binding	molecular_function	9	8	3684	19	17317	0.0328738
GO:0045471	response to ethanol	biological_process	6	43	3684	155	17317	0.0330521
GO:0002230	positive regulation of defense response to virus by host	biological_process	9	12	3684	33	17317	0.0337184
GO:0055088	lipid homeostasis	biological_process	7	12	3684	33	17317	0.0337184
GO:0046677	response to antibiotic	biological_process	5	15	3684	44	17317	0.0339053
GO:0005874	microtubule	cellular_component	7	67	3684	256	17317	0.03427
GO:0003887	DNA-directed DNA polymerase activity	molecular_function	8	10	3684	26	17317	0.0345129
GO:0005720	nuclear heterochromatin	cellular_component	8	10	3684	26	17317	0.0345129
GO:0007399	nervous system development	biological_process	6	56	3684	210	17317	0.035662
GO:0043401	steroid hormone mediated signaling pathway	biological_process	6	16	3684	48	17317	0.035672
GO:1904385	cellular response to angiotensin	biological_process	8	7	3684	16	17317	0.0364402
GO:0044853	plasma membrane raft	cellular_component	7	7	3684	16	17317	0.0364402
GO:0050868	negative regulation of T cell activation	biological_process	9	7	3684	16	17317	0.0364402
GO:0002076	osteoblast development	biological_process	6	7	3684	16	17317	0.0364402
GO:0048156	tau protein binding	molecular_function	6	7	3684	16	17317	0.0364402
GO:0031290	retinal ganglion cell axon guidance	biological_process	7	7	3684	16	17317	0.0364402
GO:0006884	cell volume homeostasis	biological_process	7	7	3684	16	17317	0.0364402
GO:0050777	negative regulation of immune response	biological_process	7	7	3684	16	17317	0.0364402
GO:0071333	cellular response to glucose stimulus	biological_process	10	24	3684	79	17317	0.0364626
GO:0032212	positive regulation of telomere maintenance via telomerase	biological_process	12	13	3684	37	17317	0.0366631
GO:1903078	positive regulation of protein localization to plasma membrane	biological_process	10	13	3684	37	17317	0.0366631
GO:0006351	transcription, DNA-templated	biological_process	8	200	3684	840	17317	0.0373671
GO:0032757	positive regulation of interleukin-8 production	biological_process	8	11	3684	30	17317	0.0387905
GO:1901998	toxin transport	biological_process	6	14	3684	41	17317	0.0391203
GO:0071548	response to dexamethasone	biological_process	6	9	3684	23	17317	0.0393782
GO:0004032	alditol:NADP+ 1-oxidoreductase activity	molecular_function	9	9	3684	23	17317	0.0393782
GO:0000228	nuclear chromosome	cellular_component	7	9	3684	23	17317	0.0393782
GO:0015701	bicarbonate transport	biological_process	9	9	3684	23	17317	0.0393782
GO:0017017	MAP kinase tyrosine/serine/threonine phosphatase activity	molecular_function	10	6	3684	13	17317	0.0397185
GO:0001818	negative regulation of cytokine production	biological_process	7	6	3684	13	17317	0.0397185
GO:0031953	negative regulation of protein autophosphorylation	biological_process	11	6	3684	13	17317	0.0397185
GO:0060391	positive regulation of SMAD protein import into nucleus	biological_process	10	6	3684	13	17317	0.0397185
GO:0005548	phospholipid transporter activity	molecular_function	5	6	3684	13	17317	0.0397185
GO:0003688	DNA replication origin binding	molecular_function	9	6	3684	13	17317	0.0397185
GO:0050884	neuromuscular process controlling posture	biological_process	7	6	3684	13	17317	0.0397185
GO:0002042	cell migration involved in sprouting angiogenesis	biological_process	11	6	3684	13	17317	0.0397185
GO:0010739	positive regulation of protein kinase A signaling	biological_process	10	6	3684	13	17317	0.0397185
GO:0031258	lamellipodium membrane	cellular_component	6	6	3684	13	17317	0.0397185
GO:0060038	cardiac muscle cell proliferation	biological_process	6	6	3684	13	17317	0.0397185
GO:0001012	RNA polymerase II regulatory region DNA binding	molecular_function	8	6	3684	13	17317	0.0397185
GO:0031076	embryonic camera-type eye development	biological_process	9	6	3684	13	17317	0.0397185
GO:0019430	removal of superoxide radicals	biological_process	7	6	3684	13	17317	0.0397185
GO:0040037	negative regulation of fibroblast growth factor receptor signaling pathway	biological_process	9	6	3684	13	17317	0.0397185
GO:0048306	calcium-dependent protein binding	molecular_function	5	20	3684	64	17317	0.0401769
GO:0001960	negative regulation of cytokine-mediated signaling pathway	biological_process	9	4	3684	7	17317	0.0411487
GO:0051045	negative regulation of membrane protein ectodomain proteolysis	biological_process	9	4	3684	7	17317	0.0411487
GO:1900454	positive regulation of long term synaptic depression	biological_process	6	4	3684	7	17317	0.0411487
GO:0097746	regulation of blood vessel diameter	biological_process	8	4	3684	7	17317	0.0411487
GO:0030306	ADP-ribosylation factor binding	molecular_function	8	4	3684	7	17317	0.0411487
GO:0051920	peroxiredoxin activity	molecular_function	4	4	3684	7	17317	0.0411487
GO:0010873	positive regulation of cholesterol esterification	biological_process	10	4	3684	7	17317	0.0411487
GO:1990726	Lsm1-7-Pat1 complex	cellular_component	5	4	3684	7	17317	0.0411487
GO:0001652	granular component	cellular_component	7	4	3684	7	17317	0.0411487
GO:0072678	T cell migration	biological_process	6	4	3684	7	17317	0.0411487
GO:0004459	L-lactate dehydrogenase activity	molecular_function	7	4	3684	7	17317	0.0411487
GO:0004629	phospholipase C activity	molecular_function	8	4	3684	7	17317	0.0411487
GO:2000427	positive regulation of apoptotic cell clearance	biological_process	9	4	3684	7	17317	0.0411487
GO:0048273	mitogen-activated protein kinase p38 binding	molecular_function	9	4	3684	7	17317	0.0411487
GO:0045545	syndecan binding	molecular_function	6	4	3684	7	17317	0.0411487
GO:0034715	pICln-Sm protein complex	cellular_component	6	4	3684	7	17317	0.0411487
GO:0045124	regulation of bone resorption	biological_process	8	4	3684	7	17317	0.0411487
GO:0044539	long-chain fatty acid import	biological_process	10	4	3684	7	17317	0.0411487
GO:0016174	NAD(P)H oxidase activity	molecular_function	7	4	3684	7	17317	0.0411487
GO:0070995	NADPH oxidation	biological_process	5	4	3684	7	17317	0.0411487
GO:0000076	DNA replication checkpoint	biological_process	6	4	3684	7	17317	0.0411487
GO:0004749	ribose phosphate diphosphokinase activity	molecular_function	7	4	3684	7	17317	0.0411487
GO:0045132	meiotic chromosome segregation	biological_process	6	4	3684	7	17317	0.0411487
GO:0071711	basement membrane organization	biological_process	7	4	3684	7	17317	0.0411487
GO:0008519	ammonium transmembrane transporter activity	molecular_function	7	4	3684	7	17317	0.0411487
GO:0032873	negative regulation of stress-activated MAPK cascade	biological_process	12	4	3684	7	17317	0.0411487
GO:0086036	regulation of cardiac muscle cell membrane potential	biological_process	6	4	3684	7	17317	0.0411487
GO:0031017	exocrine pancreas development	biological_process	7	4	3684	7	17317	0.0411487
GO:0034115	negative regulation of heterotypic cell-cell adhesion	biological_process	8	4	3684	7	17317	0.0411487
GO:0030432	peristalsis	biological_process	9	4	3684	7	17317	0.0411487
GO:0006563	L-serine metabolic process	biological_process	11	4	3684	7	17317	0.0411487
GO:0032736	positive regulation of interleukin-13 production	biological_process	8	4	3684	7	17317	0.0411487
GO:0031670	cellular response to nutrient	biological_process	8	4	3684	7	17317	0.0411487
GO:0015696	ammonium transport	biological_process	8	4	3684	7	17317	0.0411487
GO:2001014	regulation of skeletal muscle cell differentiation	biological_process	7	4	3684	7	17317	0.0411487
GO:0009156	ribonucleoside monophosphate biosynthetic process	biological_process	10	4	3684	7	17317	0.0411487
GO:0035264	multicellular organism growth	biological_process	4	31	3684	108	17317	0.04142
GO:0045444	fat cell differentiation	biological_process	6	23	3684	76	17317	0.0416612
GO:0002020	protease binding	molecular_function	6	30	3684	104	17317	0.0416626
GO:0061700	GATOR2 complex	cellular_component	4	5	3684	10	17317	0.0419167
GO:0007435	salivary gland morphogenesis	biological_process	7	5	3684	10	17317	0.0419167
GO:0045906	negative regulation of vasoconstriction	biological_process	10	5	3684	10	17317	0.0419167
GO:0035641	locomotory exploration behavior	biological_process	5	5	3684	10	17317	0.0419167
GO:1990000	amyloid fibril formation	biological_process	7	5	3684	10	17317	0.0419167
GO:0032432	actin filament bundle	cellular_component	6	5	3684	10	17317	0.0419167
GO:0036092	phosphatidylinositol-3-phosphate biosynthetic process	biological_process	11	5	3684	10	17317	0.0419167
GO:0045806	negative regulation of endocytosis	biological_process	8	5	3684	10	17317	0.0419167
GO:0019774	proteasome core complex, beta-subunit complex	cellular_component	4	5	3684	10	17317	0.0419167
GO:0009629	response to gravity	biological_process	5	5	3684	10	17317	0.0419167
GO:0008354	germ cell migration	biological_process	7	5	3684	10	17317	0.0419167
GO:0034427	nuclear-transcribed mRNA catabolic process, exonucleolytic, 3'-5'	biological_process	13	5	3684	10	17317	0.0419167
GO:0001523	retinoid metabolic process	biological_process	10	5	3684	10	17317	0.0419167
GO:0048333	mesodermal cell differentiation	biological_process	6	5	3684	10	17317	0.0419167
GO:0003149	membranous septum morphogenesis	biological_process	5	5	3684	10	17317	0.0419167
GO:0010884	positive regulation of lipid storage	biological_process	6	5	3684	10	17317	0.0419167
GO:0005092	GDP-dissociation inhibitor activity	molecular_function	7	5	3684	10	17317	0.0419167
GO:0060429	epithelium development	biological_process	6	5	3684	10	17317	0.0419167
GO:0006807	nitrogen compound metabolic process	biological_process	4	5	3684	10	17317	0.0419167
GO:0071260	cellular response to mechanical stimulus	biological_process	6	25	3684	84	17317	0.0420518
GO:0001755	neural crest cell migration	biological_process	8	12	3684	34	17317	0.0423178
GO:0017147	Wnt-protein binding	molecular_function	5	10	3684	27	17317	0.0446622
GO:0000307	cyclin-dependent protein kinase holoenzyme complex	cellular_component	5	8	3684	20	17317	0.0448381
GO:0071361	cellular response to ethanol	biological_process	7	8	3684	20	17317	0.0448381
GO:0030515	snoRNA binding	molecular_function	7	8	3684	20	17317	0.0448381
GO:0007094	mitotic spindle assembly checkpoint	biological_process	13	8	3684	20	17317	0.0448381
GO:0046930	pore complex	cellular_component	5	8	3684	20	17317	0.0448381
GO:0007052	mitotic spindle organization	biological_process	9	13	3684	38	17317	0.045206
GO:0010718	positive regulation of epithelial to mesenchymal transition	biological_process	8	13	3684	38	17317	0.045206
GO:0072277	metanephric glomerular capillary formation	biological_process	7	2	3684	2	17317	0.0452482
GO:0002679	respiratory burst involved in defense response	biological_process	5	2	3684	2	17317	0.0452482
GO:0070671	response to interleukin-12	biological_process	7	2	3684	2	17317	0.0452482
GO:0003366	cell-matrix adhesion involved in ameboidal cell migration	biological_process	7	2	3684	2	17317	0.0452482
GO:0051885	positive regulation of timing of anagen	biological_process	10	2	3684	2	17317	0.0452482
GO:0034242	negative regulation of syncytium formation by plasma membrane fusion	biological_process	7	2	3684	2	17317	0.0452482
GO:0045004	DNA replication proofreading	biological_process	9	2	3684	2	17317	0.0452482
GO:0002264	endothelial cell activation involved in immune response	biological_process	6	2	3684	2	17317	0.0452482
GO:0071709	membrane assembly	biological_process	6	2	3684	2	17317	0.0452482
GO:1905049	negative regulation of metallopeptidase activity	biological_process	11	2	3684	2	17317	0.0452482
GO:0034669	integrin alpha4-beta7 complex	cellular_component	6	2	3684	2	17317	0.0452482
GO:0035579	specific granule membrane	cellular_component	8	2	3684	2	17317	0.0452482
GO:0045590	negative regulation of regulatory T cell differentiation	biological_process	11	2	3684	2	17317	0.0452482
GO:1904976	cellular response to bleomycin	biological_process	7	2	3684	2	17317	0.0452482
GO:0002135	CTP binding	molecular_function	8	2	3684	2	17317	0.0452482
GO:0035728	response to hepatocyte growth factor	biological_process	7	2	3684	2	17317	0.0452482
GO:1904894	positive regulation of STAT cascade	biological_process	9	2	3684	2	17317	0.0452482
GO:0070483	detection of hypoxia	biological_process	6	2	3684	2	17317	0.0452482
GO:0003402	planar cell polarity pathway involved in axis elongation	biological_process	10	2	3684	2	17317	0.0452482
GO:1902731	negative regulation of chondrocyte proliferation	biological_process	8	2	3684	2	17317	0.0452482
GO:1902952	positive regulation of dendritic spine maintenance	biological_process	9	2	3684	2	17317	0.0452482
GO:0004999	vasoactive intestinal polypeptide receptor activity	molecular_function	7	2	3684	2	17317	0.0452482
GO:0097156	fasciculation of motor neuron axon	biological_process	7	2	3684	2	17317	0.0452482
GO:0034679	integrin alpha9-beta1 complex	cellular_component	6	2	3684	2	17317	0.0452482
GO:1990257	piccolo-bassoon transport vesicle	cellular_component	7	2	3684	2	17317	0.0452482
GO:0006271	DNA strand elongation involved in DNA replication	biological_process	9	2	3684	2	17317	0.0452482
GO:1901862	negative regulation of muscle tissue development	biological_process	7	2	3684	2	17317	0.0452482
GO:0033549	MAP kinase phosphatase activity	molecular_function	9	2	3684	2	17317	0.0452482
GO:0044774	mitotic DNA integrity checkpoint	biological_process	6	2	3684	2	17317	0.0452482
GO:1904639	cellular response to resveratrol	biological_process	8	2	3684	2	17317	0.0452482
GO:0014916	regulation of lung blood pressure	biological_process	6	2	3684	2	17317	0.0452482
GO:0042568	insulin-like growth factor binary complex	cellular_component	6	2	3684	2	17317	0.0452482
GO:0038091	positive regulation of cell proliferation by VEGF-activated platelet derived growth factor receptor signaling pathway	biological_process	8	2	3684	2	17317	0.0452482
GO:0097124	cyclin A2-CDK2 complex	cellular_component	6	2	3684	2	17317	0.0452482
GO:0043382	positive regulation of memory T cell differentiation	biological_process	8	2	3684	2	17317	0.0452482
GO:0051958	methotrexate transport	biological_process	11	2	3684	2	17317	0.0452482
GO:0043185	vascular endothelial growth factor receptor 3 binding	molecular_function	8	2	3684	2	17317	0.0452482
GO:0015350	methotrexate transmembrane transporter activity	molecular_function	8	2	3684	2	17317	0.0452482
GO:0004618	phosphoglycerate kinase activity	molecular_function	7	2	3684	2	17317	0.0452482
GO:0047708	biotinidase activity	molecular_function	7	2	3684	2	17317	0.0452482
GO:1904237	positive regulation of substrate-dependent cell migration, cell attachment to substrate	biological_process	8	2	3684	2	17317	0.0452482
GO:1904772	response to tetrachloromethane	biological_process	6	2	3684	2	17317	0.0452482
GO:1990406	CGRP receptor complex	cellular_component	8	2	3684	2	17317	0.0452482
GO:0010565	regulation of cellular ketone metabolic process	biological_process	7	2	3684	2	17317	0.0452482
GO:0071866	negative regulation of apoptotic process in bone marrow	biological_process	10	2	3684	2	17317	0.0452482
GO:1905065	positive regulation of vascular smooth muscle cell differentiation	biological_process	10	2	3684	2	17317	0.0452482
GO:2000098	negative regulation of smooth muscle cell-matrix adhesion	biological_process	9	2	3684	2	17317	0.0452482
GO:0009914	hormone transport	biological_process	6	2	3684	2	17317	0.0452482
GO:0036378	calcitriol biosynthetic process from calciol	biological_process	6	2	3684	2	17317	0.0452482
GO:0006573	valine metabolic process	biological_process	10	2	3684	2	17317	0.0452482
GO:0072104	glomerular capillary formation	biological_process	6	2	3684	2	17317	0.0452482
GO:1905072	cardiac jelly development	biological_process	6	2	3684	2	17317	0.0452482
GO:0097112	gamma-aminobutyric acid receptor clustering	biological_process	8	2	3684	2	17317	0.0452482
GO:2001202	negative regulation of transforming growth factor-beta secretion	biological_process	9	2	3684	2	17317	0.0452482
GO:0097134	cyclin E1-CDK2 complex	cellular_component	6	2	3684	2	17317	0.0452482
GO:0097117	guanylate kinase-associated protein clustering	biological_process	8	2	3684	2	17317	0.0452482
GO:0071614	linoleic acid epoxygenase activity	molecular_function	6	2	3684	2	17317	0.0452482
GO:0002842	positive regulation of T cell mediated immune response to tumor cell	biological_process	11	2	3684	2	17317	0.0452482
GO:1904880	response to hydrogen sulfide	biological_process	6	2	3684	2	17317	0.0452482
GO:0072660	maintenance of protein location in plasma membrane	biological_process	8	2	3684	2	17317	0.0452482
GO:0052362	catabolism by host of symbiont protein	biological_process	9	2	3684	2	17317	0.0452482
GO:0004766	spermidine synthase activity	molecular_function	6	2	3684	2	17317	0.0452482
GO:0004948	calcitonin receptor activity	molecular_function	8	2	3684	2	17317	0.0452482
GO:0032810	sterol response element binding	molecular_function	11	2	3684	2	17317	0.0452482
GO:0004673	protein histidine kinase activity	molecular_function	8	2	3684	2	17317	0.0452482
GO:0046081	dUTP catabolic process	biological_process	12	2	3684	2	17317	0.0452482
GO:0044730	bone sialoprotein binding	molecular_function	5	2	3684	2	17317	0.0452482
GO:0032608	interferon-beta production	biological_process	6	2	3684	2	17317	0.0452482
GO:2000232	regulation of rRNA processing	biological_process	8	2	3684	2	17317	0.0452482
GO:0097475	motor neuron migration	biological_process	8	2	3684	2	17317	0.0452482
GO:0048319	axial mesoderm morphogenesis	biological_process	7	2	3684	2	17317	0.0452482
GO:0015079	potassium ion transmembrane transporter activity	molecular_function	9	2	3684	2	17317	0.0452482
GO:0034124	regulation of MyD88-dependent toll-like receptor signaling pathway	biological_process	9	2	3684	2	17317	0.0452482
GO:0009154	purine ribonucleotide catabolic process	biological_process	11	2	3684	2	17317	0.0452482
GO:0008170	N-methyltransferase activity	molecular_function	7	2	3684	2	17317	0.0452482
GO:0070427	nucleotide-binding oligomerization domain containing 1 signaling pathway	biological_process	10	2	3684	2	17317	0.0452482
GO:0018410	C-terminal protein amino acid modification	biological_process	10	2	3684	2	17317	0.0452482
GO:0032877	positive regulation of DNA endoreduplication	biological_process	9	2	3684	2	17317	0.0452482
GO:0010847	regulation of chromatin assembly	biological_process	11	2	3684	2	17317	0.0452482
GO:0009258	10-formyltetrahydrofolate catabolic process	biological_process	10	2	3684	2	17317	0.0452482
GO:1901341	positive regulation of store-operated calcium channel activity	biological_process	9	2	3684	2	17317	0.0452482
GO:1903461	Okazaki fragment processing involved in mitotic DNA replication	biological_process	9	2	3684	2	17317	0.0452482
GO:0005292	high-affinity lysine transmembrane transporter activity	molecular_function	10	2	3684	2	17317	0.0452482
GO:1900142	negative regulation of oligodendrocyte apoptotic process	biological_process	11	2	3684	2	17317	0.0452482
GO:0034146	toll-like receptor 5 signaling pathway	biological_process	9	2	3684	2	17317	0.0452482
GO:0098907	regulation of SA node cell action potential	biological_process	7	2	3684	2	17317	0.0452482
GO:0032487	regulation of Rap protein signal transduction	biological_process	11	2	3684	2	17317	0.0452482
GO:0042701	progesterone secretion	biological_process	7	2	3684	2	17317	0.0452482
GO:0045145	single-stranded DNA 5'-3' exodeoxyribonuclease activity	molecular_function	11	2	3684	2	17317	0.0452482
GO:0035594	ganglioside binding	molecular_function	7	2	3684	2	17317	0.0452482
GO:0097325	melanocyte proliferation	biological_process	5	2	3684	2	17317	0.0452482
GO:0014870	response to muscle inactivity	biological_process	5	2	3684	2	17317	0.0452482
GO:0001994	norepinephrine-epinephrine vasoconstriction involved in regulation of systemic arterial blood pressure	biological_process	11	2	3684	2	17317	0.0452482
GO:0061188	negative regulation of chromatin silencing at rDNA	biological_process	11	2	3684	2	17317	0.0452482
GO:0014826	vein smooth muscle contraction	biological_process	9	2	3684	2	17317	0.0452482
GO:0003230	cardiac atrium development	biological_process	6	2	3684	2	17317	0.0452482
GO:0035583	sequestering of TGFbeta in extracellular matrix	biological_process	11	2	3684	2	17317	0.0452482
GO:0070829	heterochromatin maintenance	biological_process	7	2	3684	2	17317	0.0452482
GO:0016275	[cytochrome c]-arginine N-methyltransferase activity	molecular_function	9	2	3684	2	17317	0.0452482
GO:1903281	positive regulation of calcium:sodium antiporter activity	biological_process	9	2	3684	2	17317	0.0452482
GO:0043513	inhibin B complex	cellular_component	5	2	3684	2	17317	0.0452482
GO:0005899	insulin receptor complex	cellular_component	6	2	3684	2	17317	0.0452482
GO:0044381	glucose import in response to insulin stimulus	biological_process	13	2	3684	2	17317	0.0452482
GO:0048256	flap endonuclease activity	molecular_function	9	2	3684	2	17317	0.0452482
GO:0051389	inactivation of MAPKK activity	biological_process	12	2	3684	2	17317	0.0452482
GO:0010710	regulation of collagen catabolic process	biological_process	7	2	3684	2	17317	0.0452482
GO:0090675	intermicrovillar adhesion	biological_process	4	2	3684	2	17317	0.0452482
GO:0017129	triglyceride binding	molecular_function	5	2	3684	2	17317	0.0452482
GO:0034680	integrin alpha10-beta1 complex	cellular_component	6	2	3684	2	17317	0.0452482
GO:0038098	sequestering of BMP from receptor via BMP binding	biological_process	12	2	3684	2	17317	0.0452482
GO:0010848	regulation of chromatin disassembly	biological_process	11	2	3684	2	17317	0.0452482
GO:0019049	evasion or tolerance of host defenses by virus	biological_process	8	2	3684	2	17317	0.0452482
GO:0035870	dITP diphosphatase activity	molecular_function	9	2	3684	2	17317	0.0452482
GO:0019751	polyol metabolic process	biological_process	6	2	3684	2	17317	0.0452482
GO:1902746	regulation of lens fiber cell differentiation	biological_process	8	2	3684	2	17317	0.0452482
GO:0031436	BRCA1-BARD1 complex	cellular_component	7	2	3684	2	17317	0.0452482
GO:0072703	cellular response to methyl methanesulfonate	biological_process	7	2	3684	2	17317	0.0452482
GO:0004937	alpha1-adrenergic receptor activity	molecular_function	10	2	3684	2	17317	0.0452482
GO:0045659	negative regulation of neutrophil differentiation	biological_process	11	2	3684	2	17317	0.0452482
GO:0030185	nitric oxide transport	biological_process	7	2	3684	2	17317	0.0452482
GO:0051495	positive regulation of cytoskeleton organization	biological_process	9	2	3684	2	17317	0.0452482
GO:2000479	regulation of cAMP-dependent protein kinase activity	biological_process	12	2	3684	2	17317	0.0452482
GO:0035373	chondroitin sulfate proteoglycan binding	molecular_function	6	2	3684	2	17317	0.0452482
GO:1905599	positive regulation of low-density lipoprotein receptor activity	biological_process	6	2	3684	2	17317	0.0452482
GO:0004372	glycine hydroxymethyltransferase activity	molecular_function	7	2	3684	2	17317	0.0452482
GO:1903984	positive regulation of TRAIL-activated apoptotic signaling pathway	biological_process	12	2	3684	2	17317	0.0452482
GO:0090208	positive regulation of triglyceride metabolic process	biological_process	8	2	3684	2	17317	0.0452482
GO:0060401	cytosolic calcium ion transport	biological_process	11	2	3684	2	17317	0.0452482
GO:0046203	spermidine catabolic process	biological_process	11	2	3684	2	17317	0.0452482
GO:0030171	voltage-gated proton channel activity	molecular_function	9	2	3684	2	17317	0.0452482
GO:0032998	Fc-epsilon receptor I complex	cellular_component	7	2	3684	2	17317	0.0452482
GO:1905005	regulation of epithelial to mesenchymal transition involved in endocardial cushion formation	biological_process	9	2	3684	2	17317	0.0452482
GO:0009804	coumarin metabolic process	biological_process	7	2	3684	2	17317	0.0452482
GO:0001300	chronological cell aging	biological_process	6	2	3684	2	17317	0.0452482
GO:0070905	serine binding	molecular_function	8	2	3684	2	17317	0.0452482
GO:0072592	oxygen metabolic process	biological_process	6	2	3684	2	17317	0.0452482
GO:1905237	response to cyclosporin A	biological_process	6	2	3684	2	17317	0.0452482
GO:0018106	peptidyl-histidine phosphorylation	biological_process	10	2	3684	2	17317	0.0452482
GO:0030369	ICAM-3 receptor activity	molecular_function	6	2	3684	2	17317	0.0452482
GO:0006931	substrate-dependent cell migration, cell attachment to substrate	biological_process	6	2	3684	2	17317	0.0452482
GO:0008404	arachidonic acid 14,15-epoxygenase activity	molecular_function	8	2	3684	2	17317	0.0452482
GO:0005607	laminin-2 complex	cellular_component	5	2	3684	2	17317	0.0452482
GO:0046459	short-chain fatty acid metabolic process	biological_process	10	2	3684	2	17317	0.0452482
GO:0032542	sulfiredoxin activity	molecular_function	4	2	3684	2	17317	0.0452482
GO:0032623	interleukin-2 production	biological_process	5	2	3684	2	17317	0.0452482
GO:0002086	diaphragm contraction	biological_process	10	2	3684	2	17317	0.0452482
GO:0005010	insulin-like growth factor-activated receptor activity	molecular_function	10	2	3684	2	17317	0.0452482
GO:0019264	glycine biosynthetic process from serine	biological_process	13	2	3684	2	17317	0.0452482
GO:0015822	ornithine transport	biological_process	8	2	3684	2	17317	0.0452482
GO:2000768	positive regulation of nephron tubule epithelial cell differentiation	biological_process	10	2	3684	2	17317	0.0452482
GO:0035713	response to nitrogen dioxide	biological_process	6	2	3684	2	17317	0.0452482
GO:1905581	positive regulation of low-density lipoprotein particle clearance	biological_process	8	2	3684	2	17317	0.0452482
GO:0034687	integrin alphaL-beta2 complex	cellular_component	6	2	3684	2	17317	0.0452482
GO:0097135	cyclin E2-CDK2 complex	cellular_component	6	2	3684	2	17317	0.0452482
GO:0020003	symbiont-containing vacuole	cellular_component	7	2	3684	2	17317	0.0452482
GO:0009072	aromatic amino acid family metabolic process	biological_process	9	2	3684	2	17317	0.0452482
GO:1902462	positive regulation of mesenchymal stem cell proliferation	biological_process	9	2	3684	2	17317	0.0452482
GO:0016742	hydroxymethyl-, formyl- and related transferase activity	molecular_function	6	2	3684	2	17317	0.0452482
GO:1904343	positive regulation of colon smooth muscle contraction	biological_process	12	2	3684	2	17317	0.0452482
GO:0086059	voltage-gated calcium channel activity involved SA node cell action potential	molecular_function	11	2	3684	2	17317	0.0452482
GO:0038025	reelin receptor activity	molecular_function	6	2	3684	2	17317	0.0452482
GO:1904684	negative regulation of metalloendopeptidase activity	biological_process	12	2	3684	2	17317	0.0452482
GO:0060599	lateral sprouting involved in mammary gland duct morphogenesis	biological_process	8	2	3684	2	17317	0.0452482
GO:0070892	lipoteichoic acid receptor activity	molecular_function	7	2	3684	2	17317	0.0452482
GO:0002283	neutrophil activation involved in immune response	biological_process	8	2	3684	2	17317	0.0452482
GO:0002537	nitric oxide production involved in inflammatory response	biological_process	5	2	3684	2	17317	0.0452482
GO:1905597	positive regulation of low-density lipoprotein particle receptor binding	biological_process	9	2	3684	2	17317	0.0452482
GO:0030485	smooth muscle contractile fiber	cellular_component	7	2	3684	2	17317	0.0452482
GO:0071529	cementum mineralization	biological_process	8	2	3684	2	17317	0.0452482
GO:0043512	inhibin A complex	cellular_component	5	2	3684	2	17317	0.0452482
GO:1904209	positive regulation of chemokine (C-C motif) ligand 2 secretion	biological_process	10	2	3684	2	17317	0.0452482
GO:0007161	calcium-independent cell-matrix adhesion	biological_process	7	2	3684	2	17317	0.0452482
GO:1905448	positive regulation of mitochondrial ATP synthesis coupled electron transport	biological_process	9	2	3684	2	17317	0.0452482
GO:0043190	ATP-binding cassette (ABC) transporter complex	cellular_component	7	2	3684	2	17317	0.0452482
GO:0006507	GPI anchor release	biological_process	10	2	3684	2	17317	0.0452482
GO:0038064	collagen receptor activity	molecular_function	6	2	3684	2	17317	0.0452482
GO:0070561	vitamin D receptor signaling pathway	biological_process	6	2	3684	2	17317	0.0452482
GO:0036333	hepatocyte homeostasis	biological_process	7	2	3684	2	17317	0.0452482
GO:0097125	cyclin B1-CDK1 complex	cellular_component	6	2	3684	2	17317	0.0452482
GO:0034681	integrin alpha11-beta1 complex	cellular_component	6	2	3684	2	17317	0.0452482
GO:0001966	thigmotaxis	biological_process	5	2	3684	2	17317	0.0452482
GO:0019085	early viral transcription	biological_process	8	2	3684	2	17317	0.0452482
GO:0050711	negative regulation of interleukin-1 secretion	biological_process	9	2	3684	2	17317	0.0452482
GO:0001504	neurotransmitter uptake	biological_process	6	2	3684	2	17317	0.0452482
GO:0033274	response to vitamin B2	biological_process	7	2	3684	2	17317	0.0452482
GO:1990967	multi-organism toxin transport	biological_process	7	2	3684	2	17317	0.0452482
GO:0050902	leukocyte adhesive activation	biological_process	6	2	3684	2	17317	0.0452482
GO:1904172	positive regulation of bleb assembly	biological_process	10	2	3684	2	17317	0.0452482
GO:0046848	hydroxyapatite binding	molecular_function	4	2	3684	2	17317	0.0452482
GO:0035247	peptidyl-arginine omega-N-methylation	biological_process	13	2	3684	2	17317	0.0452482
GO:1990631	ErbB-4 class receptor binding	molecular_function	6	2	3684	2	17317	0.0452482
GO:0045923	positive regulation of fatty acid metabolic process	biological_process	9	2	3684	2	17317	0.0452482
GO:0001560	regulation of cell growth by extracellular stimulus	biological_process	7	2	3684	2	17317	0.0452482
GO:0016155	formyltetrahydrofolate dehydrogenase activity	molecular_function	7	2	3684	2	17317	0.0452482
GO:0045586	regulation of gamma-delta T cell differentiation	biological_process	10	2	3684	2	17317	0.0452482
GO:0044147	negative regulation of development of symbiont involved in interaction with host	biological_process	7	2	3684	2	17317	0.0452482
GO:0004486	methylenetetrahydrofolate dehydrogenase [NAD(P)+] activity	molecular_function	7	2	3684	2	17317	0.0452482
GO:0009822	alkaloid catabolic process	biological_process	7	2	3684	2	17317	0.0452482
GO:2000729	positive regulation of mesenchymal cell proliferation involved in ureter development	biological_process	9	2	3684	2	17317	0.0452482
GO:1901558	response to metformin	biological_process	6	2	3684	2	17317	0.0452482
GO:0099553	trans-synaptic signaling by endocannabinoid, modulating synaptic transmission	biological_process	10	2	3684	2	17317	0.0452482
GO:0005289	high-affinity arginine transmembrane transporter activity	molecular_function	10	2	3684	2	17317	0.0452482
GO:0004170	dUTP diphosphatase activity	molecular_function	9	2	3684	2	17317	0.0452482
GO:0072239	metanephric glomerulus vasculature development	biological_process	7	2	3684	2	17317	0.0452482
GO:1904427	positive regulation of calcium ion transmembrane transport	biological_process	10	2	3684	2	17317	0.0452482
GO:0072139	glomerular parietal epithelial cell differentiation	biological_process	9	2	3684	2	17317	0.0452482
GO:0070563	negative regulation of vitamin D receptor signaling pathway	biological_process	9	2	3684	2	17317	0.0452482
GO:0071163	DNA replication preinitiation complex assembly	biological_process	5	2	3684	2	17317	0.0452482
GO:0033065	Rad51C-XRCC3 complex	cellular_component	5	2	3684	2	17317	0.0452482
GO:0032760	positive regulation of tumor necrosis factor production	biological_process	9	18	3684	57	17317	0.0452803
GO:0071300	cellular response to retinoic acid	biological_process	7	19	3684	61	17317	0.0461398
GO:0051216	cartilage development	biological_process	6	20	3684	65	17317	0.0467993
GO:0035556	intracellular signal transduction	biological_process	5	97	3684	390	17317	0.0470638
GO:0030514	negative regulation of BMP signaling pathway	biological_process	11	14	3684	42	17317	0.0475539
GO:0002062	chondrocyte differentiation	biological_process	6	14	3684	42	17317	0.0475539
GO:0005622	intracellular	cellular_component	4	206	3684	873	17317	0.0478468
GO:0030155	regulation of cell adhesion	biological_process	5	11	3684	31	17317	0.04892
GO:0042474	middle ear morphogenesis	biological_process	6	11	3684	31	17317	0.04892
GO:0007420	brain development	biological_process	6	70	3684	274	17317	0.0498882
GO:0046777	protein autophosphorylation	biological_process	10	46	3684	172	17317	0.0504135
GO:0003950	NAD+ ADP-ribosyltransferase activity	molecular_function	7	7	3684	17	17317	0.0508661
GO:0060065	uterus development	biological_process	6	7	3684	17	17317	0.0508661
GO:0008299	isoprenoid biosynthetic process	biological_process	8	7	3684	17	17317	0.0508661
GO:2001224	positive regulation of neuron migration	biological_process	9	7	3684	17	17317	0.0508661
GO:0032331	negative regulation of chondrocyte differentiation	biological_process	8	7	3684	17	17317	0.0508661
GO:0006182	cGMP biosynthetic process	biological_process	12	7	3684	17	17317	0.0508661
GO:0030955	potassium ion binding	molecular_function	8	7	3684	17	17317	0.0508661
GO:0033574	response to testosterone	biological_process	6	16	3684	50	17317	0.050952
GO:0090102	cochlea development	biological_process	5	9	3684	24	17317	0.0514622
GO:0002040	sprouting angiogenesis	biological_process	6	9	3684	24	17317	0.0514622
GO:0010608	posttranscriptional regulation of gene expression	biological_process	8	9	3684	24	17317	0.0514622
GO:0016571	histone methylation	biological_process	11	9	3684	24	17317	0.0514622
GO:0001657	ureteric bud development	biological_process	7	12	3684	35	17317	0.0523291
GO:0005811	lipid droplet	cellular_component	6	27	3684	94	17317	0.0537694
GO:0001843	neural tube closure	biological_process	7	25	3684	86	17317	0.0543626
GO:0071560	cellular response to transforming growth factor beta stimulus	biological_process	8	21	3684	70	17317	0.0544641
GO:0001726	ruffle	cellular_component	6	24	3684	82	17317	0.0545441
GO:0045184	establishment of protein localization	biological_process	6	13	3684	39	17317	0.0550392
GO:0042476	odontogenesis	biological_process	6	10	3684	28	17317	0.0566513
GO:0001819	positive regulation of cytokine production	biological_process	7	10	3684	28	17317	0.0566513
GO:2000352	negative regulation of endothelial cell apoptotic process	biological_process	11	10	3684	28	17317	0.0566513
GO:0048754	branching morphogenesis of an epithelial tube	biological_process	6	10	3684	28	17317	0.0566513
GO:0032467	positive regulation of cytokinesis	biological_process	9	10	3684	28	17317	0.0566513
GO:0048705	skeletal system morphogenesis	biological_process	6	14	3684	43	17317	0.0571732
GO:0036310	annealing helicase activity	molecular_function	9	6	3684	14	17317	0.0573072
GO:2000147	positive regulation of cell motility	biological_process	7	6	3684	14	17317	0.0573072
GO:0042491	inner ear auditory receptor cell differentiation	biological_process	9	6	3684	14	17317	0.0573072
GO:0033627	cell adhesion mediated by integrin	biological_process	5	6	3684	14	17317	0.0573072
GO:0043268	positive regulation of potassium ion transport	biological_process	10	6	3684	14	17317	0.0573072
GO:0008301	DNA binding, bending	molecular_function	7	6	3684	14	17317	0.0573072
GO:0046323	glucose import	biological_process	12	6	3684	14	17317	0.0573072
GO:0010389	regulation of G2/M transition of mitotic cell cycle	biological_process	9	6	3684	14	17317	0.0573072
GO:1902894	negative regulation of pri-miRNA transcription by RNA polymerase II	biological_process	11	6	3684	14	17317	0.0573072
GO:0035563	positive regulation of chromatin binding	biological_process	7	6	3684	14	17317	0.0573072
GO:0060444	branching involved in mammary gland duct morphogenesis	biological_process	7	6	3684	14	17317	0.0573072
GO:0019433	triglyceride catabolic process	biological_process	10	6	3684	14	17317	0.0573072
GO:0004383	guanylate cyclase activity	molecular_function	5	6	3684	14	17317	0.0573072
GO:0048546	digestive tract morphogenesis	biological_process	6	6	3684	14	17317	0.0573072
GO:0030500	regulation of bone mineralization	biological_process	7	6	3684	14	17317	0.0573072
GO:0008074	guanylate cyclase complex, soluble	cellular_component	4	6	3684	14	17317	0.0573072
GO:0007165	signal transduction	biological_process	4	135	3684	561	17317	0.057515
GO:0021915	neural tube development	biological_process	6	15	3684	47	17317	0.0588304
GO:0003707	steroid hormone receptor activity	molecular_function	5	15	3684	47	17317	0.0588304
GO:1990138	neuron projection extension	biological_process	6	8	3684	21	17317	0.0593329
GO:0032590	dendrite membrane	cellular_component	7	8	3684	21	17317	0.0593329
GO:0042813	Wnt-activated receptor activity	molecular_function	6	8	3684	21	17317	0.0593329
GO:0031641	regulation of myelination	biological_process	6	8	3684	21	17317	0.0593329
GO:0004864	protein phosphatase inhibitor activity	molecular_function	7	8	3684	21	17317	0.0593329
GO:0070330	aromatase activity	molecular_function	7	8	3684	21	17317	0.0593329
GO:0019216	regulation of lipid metabolic process	biological_process	7	11	3684	32	17317	0.0606958
GO:0006935	chemotaxis	biological_process	5	17	3684	55	17317	0.0610221
GO:0019233	sensory perception of pain	biological_process	7	18	3684	59	17317	0.0616758
GO:0007050	cell cycle arrest	biological_process	5	22	3684	75	17317	0.0622968
GO:0098719	sodium ion import across plasma membrane	biological_process	11	5	3684	11	17317	0.0636883
GO:0031915	positive regulation of synaptic plasticity	biological_process	10	5	3684	11	17317	0.0636883
GO:0045591	positive regulation of regulatory T cell differentiation	biological_process	11	5	3684	11	17317	0.0636883
GO:0042118	endothelial cell activation	biological_process	5	5	3684	11	17317	0.0636883
GO:0021952	central nervous system projection neuron axonogenesis	biological_process	11	5	3684	11	17317	0.0636883
GO:0031424	keratinization	biological_process	4	5	3684	11	17317	0.0636883
GO:0004634	phosphopyruvate hydratase activity	molecular_function	7	5	3684	11	17317	0.0636883
GO:0042267	natural killer cell mediated cytotoxicity	biological_process	5	5	3684	11	17317	0.0636883
GO:0008271	secondary active sulfate transmembrane transporter activity	molecular_function	9	5	3684	11	17317	0.0636883
GO:0019532	oxalate transport	biological_process	11	5	3684	11	17317	0.0636883
GO:0046825	regulation of protein export from nucleus	biological_process	9	5	3684	11	17317	0.0636883
GO:0097067	cellular response to thyroid hormone stimulus	biological_process	7	5	3684	11	17317	0.0636883
GO:0010744	positive regulation of macrophage derived foam cell differentiation	biological_process	8	5	3684	11	17317	0.0636883
GO:0090399	replicative senescence	biological_process	6	5	3684	11	17317	0.0636883
GO:0005744	mitochondrial inner membrane presequence translocase complex	cellular_component	6	5	3684	11	17317	0.0636883
GO:0001972	retinoic acid binding	molecular_function	7	5	3684	11	17317	0.0636883
GO:0006473	protein acetylation	biological_process	10	5	3684	11	17317	0.0636883
GO:0090179	planar cell polarity pathway involved in neural tube closure	biological_process	10	5	3684	11	17317	0.0636883
GO:0086002	cardiac muscle cell action potential involved in contraction	biological_process	8	5	3684	11	17317	0.0636883
GO:0000015	phosphopyruvate hydratase complex	cellular_component	7	5	3684	11	17317	0.0636883
GO:0051292	nuclear pore complex assembly	biological_process	8	5	3684	11	17317	0.0636883
GO:0071880	adenylate cyclase-activating adrenergic receptor signaling pathway	biological_process	9	5	3684	11	17317	0.0636883
GO:0045943	positive regulation of transcription by RNA polymerase I	biological_process	10	5	3684	11	17317	0.0636883
GO:0051310	metaphase plate congression	biological_process	8	5	3684	11	17317	0.0636883
GO:0015804	neutral amino acid transport	biological_process	11	5	3684	11	17317	0.0636883
GO:0005542	folic acid binding	molecular_function	5	5	3684	11	17317	0.0636883
GO:0004861	cyclin-dependent protein serine/threonine kinase inhibitor activity	molecular_function	8	5	3684	11	17317	0.0636883
GO:0034375	high-density lipoprotein particle remodeling	biological_process	9	5	3684	11	17317	0.0636883
GO:0071559	response to transforming growth factor beta	biological_process	5	5	3684	11	17317	0.0636883
GO:0048667	cell morphogenesis involved in neuron differentiation	biological_process	8	5	3684	11	17317	0.0636883
GO:0019531	oxalate transmembrane transporter activity	molecular_function	8	5	3684	11	17317	0.0636883
GO:0097011	cellular response to granulocyte macrophage colony-stimulating factor stimulus	biological_process	8	5	3684	11	17317	0.0636883
GO:0060999	positive regulation of dendritic spine development	biological_process	13	12	3684	36	17317	0.0638267
GO:0030041	actin filament polymerization	biological_process	8	9	3684	25	17317	0.0657361
GO:0001958	endochondral ossification	biological_process	6	9	3684	25	17317	0.0657361
GO:0050821	protein stabilization	biological_process	6	45	3684	171	17317	0.0661969
GO:0043407	negative regulation of MAP kinase activity	biological_process	12	13	3684	40	17317	0.066225
GO:0043531	ADP binding	molecular_function	9	13	3684	40	17317	0.066225
GO:0051388	positive regulation of neurotrophin TRK receptor signaling pathway	biological_process	9	3	3684	5	17317	0.0681435
GO:0046605	regulation of centrosome cycle	biological_process	8	3	3684	5	17317	0.0681435
GO:0005024	transforming growth factor beta-activated receptor activity	molecular_function	10	3	3684	5	17317	0.0681435
GO:0033265	choline binding	molecular_function	5	3	3684	5	17317	0.0681435
GO:0033093	Weibel-Palade body	cellular_component	9	3	3684	5	17317	0.0681435
GO:0005001	transmembrane receptor protein tyrosine phosphatase activity	molecular_function	10	3	3684	5	17317	0.0681435
GO:0042134	rRNA primary transcript binding	molecular_function	8	3	3684	5	17317	0.0681435
GO:0046882	negative regulation of follicle-stimulating hormone secretion	biological_process	10	3	3684	5	17317	0.0681435
GO:0006972	hyperosmotic response	biological_process	6	3	3684	5	17317	0.0681435
GO:0097119	postsynaptic density protein 95 clustering	biological_process	8	3	3684	5	17317	0.0681435
GO:0031983	vesicle lumen	cellular_component	5	3	3684	5	17317	0.0681435
GO:0070938	contractile ring	cellular_component	4	3	3684	5	17317	0.0681435
GO:0015074	DNA integration	biological_process	8	3	3684	5	17317	0.0681435
GO:0070915	lysophosphatidic acid receptor activity	molecular_function	8	3	3684	5	17317	0.0681435
GO:0015747	urate transport	biological_process	9	3	3684	5	17317	0.0681435
GO:0045084	positive regulation of interleukin-12 biosynthetic process	biological_process	9	3	3684	5	17317	0.0681435
GO:1905832	positive regulation of spindle assembly	biological_process	10	3	3684	5	17317	0.0681435
GO:0031952	regulation of protein autophosphorylation	biological_process	10	3	3684	5	17317	0.0681435
GO:0043620	regulation of DNA-templated transcription in response to stress	biological_process	9	3	3684	5	17317	0.0681435
GO:0060591	chondroblast differentiation	biological_process	6	3	3684	5	17317	0.0681435
GO:0045630	positive regulation of T-helper 2 cell differentiation	biological_process	9	3	3684	5	17317	0.0681435
GO:0042297	vocal learning	biological_process	6	3	3684	5	17317	0.0681435
GO:0090521	glomerular visceral epithelial cell migration	biological_process	9	3	3684	5	17317	0.0681435
GO:0016175	superoxide-generating NADPH oxidase activity	molecular_function	7	3	3684	5	17317	0.0681435
GO:0018216	peptidyl-arginine methylation	biological_process	11	3	3684	5	17317	0.0681435
GO:0071051	polyadenylation-dependent snoRNA 3'-end processing	biological_process	13	3	3684	5	17317	0.0681435
GO:2000394	positive regulation of lamellipodium morphogenesis	biological_process	7	3	3684	5	17317	0.0681435
GO:0090166	Golgi disassembly	biological_process	7	3	3684	5	17317	0.0681435
GO:0035633	maintenance of permeability of blood-brain barrier	biological_process	5	3	3684	5	17317	0.0681435
GO:0060763	mammary duct terminal end bud growth	biological_process	6	3	3684	5	17317	0.0681435
GO:0048254	snoRNA localization	biological_process	6	3	3684	5	17317	0.0681435
GO:0006269	DNA replication, synthesis of RNA primer	biological_process	8	3	3684	5	17317	0.0681435
GO:0033005	positive regulation of mast cell activation	biological_process	8	3	3684	5	17317	0.0681435
GO:0033262	regulation of nuclear cell cycle DNA replication	biological_process	8	3	3684	5	17317	0.0681435
GO:0001922	B-1 B cell homeostasis	biological_process	7	3	3684	5	17317	0.0681435
GO:1903826	arginine transmembrane transport	biological_process	9	3	3684	5	17317	0.0681435
GO:1901164	negative regulation of trophoblast cell migration	biological_process	9	3	3684	5	17317	0.0681435
GO:0097105	presynaptic membrane assembly	biological_process	7	3	3684	5	17317	0.0681435
GO:0061304	retinal blood vessel morphogenesis	biological_process	7	3	3684	5	17317	0.0681435
GO:0061000	negative regulation of dendritic spine development	biological_process	13	3	3684	5	17317	0.0681435
GO:0071726	cellular response to diacyl bacterial lipopeptide	biological_process	10	3	3684	5	17317	0.0681435
GO:0004551	nucleotide diphosphatase activity	molecular_function	8	3	3684	5	17317	0.0681435
GO:0072757	cellular response to camptothecin	biological_process	7	3	3684	5	17317	0.0681435
GO:0006555	methionine metabolic process	biological_process	10	3	3684	5	17317	0.0681435
GO:0051101	regulation of DNA binding	biological_process	6	3	3684	5	17317	0.0681435
GO:0030151	molybdenum ion binding	molecular_function	8	3	3684	5	17317	0.0681435
GO:0051271	negative regulation of cellular component movement	biological_process	7	3	3684	5	17317	0.0681435
GO:1990414	replication-born double-strand break repair via sister chromatid exchange	biological_process	11	3	3684	5	17317	0.0681435
GO:0046696	lipopolysaccharide receptor complex	cellular_component	5	3	3684	5	17317	0.0681435
GO:0070327	thyroid hormone transport	biological_process	7	3	3684	5	17317	0.0681435
GO:0020005	symbiont-containing vacuole membrane	cellular_component	5	3	3684	5	17317	0.0681435
GO:0051346	negative regulation of hydrolase activity	biological_process	7	3	3684	5	17317	0.0681435
GO:0042737	drug catabolic process	biological_process	6	3	3684	5	17317	0.0681435
GO:0035809	regulation of urine volume	biological_process	6	3	3684	5	17317	0.0681435
GO:0001878	response to yeast	biological_process	8	3	3684	5	17317	0.0681435
GO:2000969	positive regulation of AMPA receptor activity	biological_process	10	3	3684	5	17317	0.0681435
GO:0046166	glyceraldehyde-3-phosphate biosynthetic process	biological_process	7	3	3684	5	17317	0.0681435
GO:2000373	positive regulation of DNA topoisomerase (ATP-hydrolyzing) activity	biological_process	8	3	3684	5	17317	0.0681435
GO:0048237	rough endoplasmic reticulum lumen	cellular_component	8	3	3684	5	17317	0.0681435
GO:0071638	negative regulation of monocyte chemotactic protein-1 production	biological_process	9	3	3684	5	17317	0.0681435
GO:1990845	adaptive thermogenesis	biological_process	4	3	3684	5	17317	0.0681435
GO:0004784	superoxide dismutase activity	molecular_function	4	3	3684	5	17317	0.0681435
GO:0072719	cellular response to cisplatin	biological_process	7	3	3684	5	17317	0.0681435
GO:0005004	GPI-linked ephrin receptor activity	molecular_function	11	3	3684	5	17317	0.0681435
GO:0032374	regulation of cholesterol transport	biological_process	9	3	3684	5	17317	0.0681435
GO:1904925	positive regulation of autophagy of mitochondrion in response to mitochondrial depolarization	biological_process	11	3	3684	5	17317	0.0681435
GO:0045823	positive regulation of heart contraction	biological_process	9	3	3684	5	17317	0.0681435
GO:0004528	phosphodiesterase I activity	molecular_function	8	3	3684	5	17317	0.0681435
GO:1904468	negative regulation of tumor necrosis factor secretion	biological_process	10	3	3684	5	17317	0.0681435
GO:0035666	TRIF-dependent toll-like receptor signaling pathway	biological_process	10	3	3684	5	17317	0.0681435
GO:0004957	prostaglandin E receptor activity	molecular_function	10	3	3684	5	17317	0.0681435
GO:0051294	establishment of spindle orientation	biological_process	9	3	3684	5	17317	0.0681435
GO:1990402	embryonic liver development	biological_process	7	3	3684	5	17317	0.0681435
GO:0001957	intramembranous ossification	biological_process	6	3	3684	5	17317	0.0681435
GO:0032059	bleb	cellular_component	6	3	3684	5	17317	0.0681435
GO:0061551	trigeminal ganglion development	biological_process	8	3	3684	5	17317	0.0681435
GO:0032957	inositol trisphosphate metabolic process	biological_process	8	3	3684	5	17317	0.0681435
GO:0008594	photoreceptor cell morphogenesis	biological_process	9	3	3684	5	17317	0.0681435
GO:0046322	negative regulation of fatty acid oxidation	biological_process	10	3	3684	5	17317	0.0681435
GO:0008595	anterior/posterior axis specification, embryo	biological_process	7	3	3684	5	17317	0.0681435
GO:0045925	positive regulation of female receptivity	biological_process	8	3	3684	5	17317	0.0681435
GO:0035359	negative regulation of peroxisome proliferator activated receptor signaling pathway	biological_process	9	3	3684	5	17317	0.0681435
GO:0018206	peptidyl-methionine modification	biological_process	10	3	3684	5	17317	0.0681435
GO:0051098	regulation of binding	biological_process	5	3	3684	5	17317	0.0681435
GO:0008063	Toll signaling pathway	biological_process	6	3	3684	5	17317	0.0681435
GO:0071241	cellular response to inorganic substance	biological_process	6	3	3684	5	17317	0.0681435
GO:0035005	1-phosphatidylinositol-4-phosphate 3-kinase activity	molecular_function	8	3	3684	5	17317	0.0681435
GO:0045578	negative regulation of B cell differentiation	biological_process	10	3	3684	5	17317	0.0681435
GO:0086045	membrane depolarization during AV node cell action potential	biological_process	9	3	3684	5	17317	0.0681435
GO:0000727	double-strand break repair via break-induced replication	biological_process	11	3	3684	5	17317	0.0681435
GO:0060718	chorionic trophoblast cell differentiation	biological_process	6	3	3684	5	17317	0.0681435
GO:0043559	insulin binding	molecular_function	5	3	3684	5	17317	0.0681435
GO:0030947	regulation of vascular endothelial growth factor receptor signaling pathway	biological_process	8	3	3684	5	17317	0.0681435
GO:0008340	determination of adult lifespan	biological_process	4	7	3684	18	17317	0.068422
GO:0071542	dopaminergic neuron differentiation	biological_process	7	7	3684	18	17317	0.068422
GO:0010971	positive regulation of G2/M transition of mitotic cell cycle	biological_process	10	7	3684	18	17317	0.068422
GO:0034389	lipid particle organization	biological_process	6	7	3684	18	17317	0.068422
GO:0017144	drug metabolic process	biological_process	5	7	3684	18	17317	0.068422
GO:0017056	structural constituent of nuclear pore	molecular_function	4	7	3684	18	17317	0.068422
GO:0045780	positive regulation of bone resorption	biological_process	9	7	3684	18	17317	0.068422
GO:0001516	prostaglandin biosynthetic process	biological_process	11	7	3684	18	17317	0.068422
GO:0045778	positive regulation of ossification	biological_process	7	7	3684	18	17317	0.068422
GO:0050966	detection of mechanical stimulus involved in sensory perception of pain	biological_process	7	7	3684	18	17317	0.068422
GO:0042995	cell projection	cellular_component	4	51	3684	197	17317	0.0686564
GO:0010881	regulation of cardiac muscle contraction by regulation of the release of sequestered calcium ion	biological_process	9	4	3684	8	17317	0.0686741
GO:0034513	box H/ACA snoRNA binding	molecular_function	8	4	3684	8	17317	0.0686741
GO:0006544	glycine metabolic process	biological_process	11	4	3684	8	17317	0.0686741
GO:0051782	negative regulation of cell division	biological_process	7	4	3684	8	17317	0.0686741
GO:0043306	positive regulation of mast cell degranulation	biological_process	10	4	3684	8	17317	0.0686741
GO:0033601	positive regulation of mammary gland epithelial cell proliferation	biological_process	9	4	3684	8	17317	0.0686741
GO:0006110	regulation of glycolytic process	biological_process	10	4	3684	8	17317	0.0686741
GO:0006273	lagging strand elongation	biological_process	10	4	3684	8	17317	0.0686741
GO:0033256	I-kappaB/NF-kappaB complex	cellular_component	4	4	3684	8	17317	0.0686741
GO:0036122	BMP binding	molecular_function	6	4	3684	8	17317	0.0686741
GO:0001848	complement binding	molecular_function	5	4	3684	8	17317	0.0686741
GO:0071248	cellular response to metal ion	biological_process	7	4	3684	8	17317	0.0686741
GO:0019674	NAD metabolic process	biological_process	4	4	3684	8	17317	0.0686741
GO:0048484	enteric nervous system development	biological_process	6	4	3684	8	17317	0.0686741
GO:0055091	phospholipid homeostasis	biological_process	9	4	3684	8	17317	0.0686741
GO:0031429	box H/ACA snoRNP complex	cellular_component	7	4	3684	8	17317	0.0686741
GO:0008392	arachidonic acid epoxygenase activity	molecular_function	7	4	3684	8	17317	0.0686741
GO:0030346	protein phosphatase 2B binding	molecular_function	8	4	3684	8	17317	0.0686741
GO:0008179	adenylate cyclase binding	molecular_function	6	4	3684	8	17317	0.0686741
GO:0000064	L-ornithine transmembrane transporter activity	molecular_function	7	4	3684	8	17317	0.0686741
GO:2000234	positive regulation of rRNA processing	biological_process	9	4	3684	8	17317	0.0686741
GO:2000177	regulation of neural precursor cell proliferation	biological_process	7	4	3684	8	17317	0.0686741
GO:0046415	urate metabolic process	biological_process	6	4	3684	8	17317	0.0686741
GO:1900121	negative regulation of receptor binding	biological_process	8	4	3684	8	17317	0.0686741
GO:0030214	hyaluronan catabolic process	biological_process	9	4	3684	8	17317	0.0686741
GO:0060736	prostate gland growth	biological_process	5	4	3684	8	17317	0.0686741
GO:0004935	adrenergic receptor activity	molecular_function	8	4	3684	8	17317	0.0686741
GO:0061614	pri-miRNA transcription by RNA polymerase II	biological_process	10	4	3684	8	17317	0.0686741
GO:0030681	multimeric ribonuclease P complex	cellular_component	8	4	3684	8	17317	0.0686741
GO:0019966	interleukin-1 binding	molecular_function	6	4	3684	8	17317	0.0686741
GO:0072655	establishment of protein localization to mitochondrion	biological_process	9	4	3684	8	17317	0.0686741
GO:0048478	replication fork protection	biological_process	9	4	3684	8	17317	0.0686741
GO:0015867	ATP transport	biological_process	9	4	3684	8	17317	0.0686741
GO:0071474	cellular hyperosmotic response	biological_process	7	4	3684	8	17317	0.0686741
GO:0060907	positive regulation of macrophage cytokine production	biological_process	9	4	3684	8	17317	0.0686741
GO:0000915	actomyosin contractile ring assembly	biological_process	7	4	3684	8	17317	0.0686741
GO:0002456	T cell mediated immunity	biological_process	7	4	3684	8	17317	0.0686741
GO:0016303	1-phosphatidylinositol-3-kinase activity	molecular_function	8	4	3684	8	17317	0.0686741
GO:0004468	lysine N-acetyltransferase activity, acting on acetyl phosphate as donor	molecular_function	9	4	3684	8	17317	0.0686741
GO:0035726	common myeloid progenitor cell proliferation	biological_process	4	4	3684	8	17317	0.0686741
GO:0048708	astrocyte differentiation	biological_process	7	4	3684	8	17317	0.0686741
GO:0019373	epoxygenase P450 pathway	biological_process	12	4	3684	8	17317	0.0686741
GO:0043569	negative regulation of insulin-like growth factor receptor signaling pathway	biological_process	9	4	3684	8	17317	0.0686741
GO:0001889	liver development	biological_process	7	33	3684	121	17317	0.0689298
GO:0071364	cellular response to epidermal growth factor stimulus	biological_process	6	15	3684	48	17317	0.0693569
GO:0043200	response to amino acid	biological_process	6	15	3684	48	17317	0.0693569
GO:0005881	cytoplasmic microtubule	cellular_component	8	15	3684	48	17317	0.0693569
GO:0070301	cellular response to hydrogen peroxide	biological_process	8	24	3684	84	17317	0.0696862
GO:0010468	regulation of gene expression	biological_process	7	57	3684	223	17317	0.0700716
GO:0060612	adipose tissue development	biological_process	7	10	3684	29	17317	0.0705649
GO:0045765	regulation of angiogenesis	biological_process	7	10	3684	29	17317	0.0705649
GO:0030522	intracellular receptor signaling pathway	biological_process	5	10	3684	29	17317	0.0705649
GO:0001837	epithelial to mesenchymal transition	biological_process	7	10	3684	29	17317	0.0705649
GO:0001725	stress fiber	cellular_component	7	21	3684	72	17317	0.0710582
GO:0003725	double-stranded RNA binding	molecular_function	7	21	3684	72	17317	0.0710582
GO:0071230	cellular response to amino acid stimulus	biological_process	7	18	3684	60	17317	0.0712352
GO:0005200	structural constituent of cytoskeleton	molecular_function	4	19	3684	64	17317	0.0713518
GO:0015629	actin cytoskeleton	cellular_component	7	49	3684	189	17317	0.0715467
GO:0000086	G2/M transition of mitotic cell cycle	biological_process	7	11	3684	33	17317	0.0741844
GO:0000979	RNA polymerase II core promoter sequence-specific DNA binding	molecular_function	10	11	3684	33	17317	0.0741844
GO:0030336	negative regulation of cell migration	biological_process	8	27	3684	97	17317	0.075393
GO:0001650	fibrillar center	cellular_component	7	33	3684	122	17317	0.075879
GO:0019369	arachidonic acid metabolic process	biological_process	11	8	3684	22	17317	0.0764542
GO:0003678	DNA helicase activity	molecular_function	10	8	3684	22	17317	0.0764542
GO:0007129	synapsis	biological_process	8	8	3684	22	17317	0.0764542
GO:0008395	steroid hydroxylase activity	molecular_function	6	8	3684	22	17317	0.0764542
GO:0010592	positive regulation of lamellipodium assembly	biological_process	11	8	3684	22	17317	0.0764542
GO:0032874	positive regulation of stress-activated MAPK cascade	biological_process	12	8	3684	22	17317	0.0764542
GO:0070006	metalloaminopeptidase activity	molecular_function	9	8	3684	22	17317	0.0764542
GO:0005665	DNA-directed RNA polymerase II, core complex	cellular_component	7	8	3684	22	17317	0.0764542
GO:0045648	positive regulation of erythrocyte differentiation	biological_process	9	8	3684	22	17317	0.0764542
GO:0072001	renal system development	biological_process	6	8	3684	22	17317	0.0764542
GO:0007080	mitotic metaphase plate congression	biological_process	9	12	3684	37	17317	0.0768653
GO:0051453	regulation of intracellular pH	biological_process	12	12	3684	37	17317	0.0768653
GO:0045595	regulation of cell differentiation	biological_process	6	12	3684	37	17317	0.0768653
GO:0043547	positive regulation of GTPase activity	biological_process	8	68	3684	272	17317	0.0769989
GO:0003690	double-stranded DNA binding	molecular_function	7	37	3684	139	17317	0.0772655
GO:0007169	transmembrane receptor protein tyrosine kinase signaling pathway	biological_process	7	25	3684	89	17317	0.0773457
GO:0009725	response to hormone	biological_process	5	24	3684	85	17317	0.0782496
GO:0004364	glutathione transferase activity	molecular_function	6	13	3684	41	17317	0.0788093
GO:0042531	positive regulation of tyrosine phosphorylation of STAT protein	biological_process	11	13	3684	41	17317	0.0788093
GO:0043274	phospholipase binding	molecular_function	6	6	3684	15	17317	0.0788515
GO:1990825	sequence-specific mRNA binding	molecular_function	8	6	3684	15	17317	0.0788515
GO:1904469	positive regulation of tumor necrosis factor secretion	biological_process	10	6	3684	15	17317	0.0788515
GO:0019941	modification-dependent protein catabolic process	biological_process	9	6	3684	15	17317	0.0788515
GO:0000176	nuclear exosome (RNase complex	cellular_component	6	6	3684	15	17317	0.0788515
GO:0042953	lipoprotein transport	biological_process	10	6	3684	15	17317	0.0788515
GO:0031103	axon regeneration	biological_process	7	6	3684	15	17317	0.0788515
GO:0030169	low-density lipoprotein particle binding	molecular_function	7	6	3684	15	17317	0.0788515
GO:0032481	positive regulation of type I interferon production	biological_process	8	6	3684	15	17317	0.0788515
GO:0051593	response to folic acid	biological_process	6	6	3684	15	17317	0.0788515
GO:0016442	RISC complex	cellular_component	6	6	3684	15	17317	0.0788515
GO:0001775	cell activation	biological_process	4	6	3684	15	17317	0.0788515
GO:0000900	translation repressor activity, mRNA regulatory element binding	molecular_function	5	6	3684	15	17317	0.0788515
GO:0035690	cellular response to drug	biological_process	6	23	3684	81	17317	0.0790902
GO:0034599	cellular response to oxidative stress	biological_process	6	22	3684	77	17317	0.0798534
GO:0010862	positive regulation of pathway-restricted SMAD protein phosphorylation	biological_process	11	14	3684	45	17317	0.0801688
GO:0030326	embryonic limb morphogenesis	biological_process	7	15	3684	49	17317	0.0810605
GO:0042734	presynaptic membrane	cellular_component	5	16	3684	53	17317	0.0815748
GO:0097421	liver regeneration	biological_process	8	16	3684	53	17317	0.0815748
GO:0021549	cerebellum development	biological_process	5	17	3684	57	17317	0.0817826
GO:0007612	learning	biological_process	5	17	3684	57	17317	0.0817826
GO:0005829	cytosol	cellular_component	6	726	3684	3272	17317	0.0818383
GO:0000981	RNA polymerase II transcription factor activity, sequence-specific DNA binding	molecular_function	5	46	3684	178	17317	0.082205
GO:0071354	cellular response to interleukin-6	biological_process	8	9	3684	26	17317	0.0822661
GO:0097431	mitotic spindle pole	cellular_component	7	9	3684	26	17317	0.0822661
GO:0050770	regulation of axonogenesis	biological_process	9	9	3684	26	17317	0.0822661
GO:0046697	decidualization	biological_process	5	9	3684	26	17317	0.0822661
GO:0005515	protein binding	molecular_function	4	453	3684	2014	17317	0.0824485
GO:0006979	response to oxidative stress	biological_process	5	37	3684	140	17317	0.0842704
GO:0008270	zinc ion binding	molecular_function	8	166	3684	709	17317	0.0857113
GO:0043005	neuron projection	cellular_component	5	101	3684	419	17317	0.08626
GO:0009615	response to virus	biological_process	7	25	3684	90	17317	0.0862861
GO:0001965	G-protein alpha-subunit binding	molecular_function	5	10	3684	30	17317	0.0864521
GO:0042177	negative regulation of protein catabolic process	biological_process	8	10	3684	30	17317	0.0864521
GO:0044212	transcription regulatory region DNA binding	molecular_function	7	56	3684	222	17317	0.0879373
GO:0048010	vascular endothelial growth factor receptor signaling pathway	biological_process	8	7	3684	19	17317	0.0891586
GO:0006883	cellular sodium ion homeostasis	biological_process	11	7	3684	19	17317	0.0891586
GO:0002687	positive regulation of leukocyte migration	biological_process	7	7	3684	19	17317	0.0891586
GO:0030099	myeloid cell differentiation	biological_process	6	7	3684	19	17317	0.0891586
GO:0006471	protein ADP-ribosylation	biological_process	9	7	3684	19	17317	0.0891586
GO:0060122	inner ear receptor cell stereocilium organization	biological_process	8	7	3684	19	17317	0.0891586
GO:0097066	response to thyroid hormone	biological_process	6	7	3684	19	17317	0.0891586
GO:0034612	response to tumor necrosis factor	biological_process	7	11	3684	34	17317	0.089425
GO:0016358	dendrite development	biological_process	8	11	3684	34	17317	0.089425
GO:0051781	positive regulation of cell division	biological_process	7	11	3684	34	17317	0.089425
GO:0005977	glycogen metabolic process	biological_process	9	11	3684	34	17317	0.089425
GO:0043278	response to morphine	biological_process	6	11	3684	34	17317	0.089425
GO:0072659	protein localization to plasma membrane	biological_process	8	34	3684	128	17317	0.089425
GO:0042802	identical protein binding	molecular_function	5	244	3684	1063	17317	0.0904677
GO:0048771	tissue remodeling	biological_process	4	5	3684	12	17317	0.0906276
GO:0015116	sulfate transmembrane transporter activity	molecular_function	8	5	3684	12	17317	0.0906276
GO:0035278	miRNA mediated inhibition of translation	biological_process	12	5	3684	12	17317	0.0906276
GO:0061036	positive regulation of cartilage development	biological_process	7	5	3684	12	17317	0.0906276
GO:0032794	GTPase activating protein binding	molecular_function	5	5	3684	12	17317	0.0906276
GO:0009117	nucleotide metabolic process	biological_process	8	5	3684	12	17317	0.0906276
GO:0005890	sodium:potassium-exchanging ATPase complex	cellular_component	8	5	3684	12	17317	0.0906276
GO:0045821	positive regulation of glycolytic process	biological_process	11	5	3684	12	17317	0.0906276
GO:0006164	purine nucleotide biosynthetic process	biological_process	10	5	3684	12	17317	0.0906276
GO:0035909	aorta morphogenesis	biological_process	8	5	3684	12	17317	0.0906276
GO:1902358	sulfate transmembrane transport	biological_process	10	5	3684	12	17317	0.0906276
GO:0016208	AMP binding	molecular_function	5	5	3684	12	17317	0.0906276
GO:0008432	JUN kinase binding	molecular_function	8	5	3684	12	17317	0.0906276
GO:0098911	regulation of ventricular cardiac muscle cell action potential	biological_process	12	5	3684	12	17317	0.0906276
GO:0042416	dopamine biosynthetic process	biological_process	10	5	3684	12	17317	0.0906276
GO:1990023	mitotic spindle midzone	cellular_component	7	5	3684	12	17317	0.0906276
GO:0003995	acyl-CoA dehydrogenase activity	molecular_function	6	5	3684	12	17317	0.0906276
GO:0045295	gamma-catenin binding	molecular_function	5	5	3684	12	17317	0.0906276
GO:1904322	cellular response to forskolin	biological_process	7	5	3684	12	17317	0.0906276
GO:0030225	macrophage differentiation	biological_process	8	5	3684	12	17317	0.0906276
GO:0043497	regulation of protein heterodimerization activity	biological_process	7	5	3684	12	17317	0.0906276
GO:0015175	neutral amino acid transmembrane transporter activity	molecular_function	8	5	3684	12	17317	0.0906276
GO:0001655	urogenital system development	biological_process	6	5	3684	12	17317	0.0906276
GO:0035686	sperm fibrous sheath	cellular_component	5	5	3684	12	17317	0.0906276
GO:0051131	chaperone-mediated protein complex assembly	biological_process	8	5	3684	12	17317	0.0906276
GO:0016572	histone phosphorylation	biological_process	10	5	3684	12	17317	0.0906276
GO:0006098	pentose-phosphate shunt	biological_process	7	5	3684	12	17317	0.0906276
GO:0045722	positive regulation of gluconeogenesis	biological_process	11	5	3684	12	17317	0.0906276
GO:0060013	righting reflex	biological_process	6	5	3684	12	17317	0.0906276
GO:0030061	mitochondrial crista	cellular_component	5	5	3684	12	17317	0.0906276
GO:0005161	platelet-derived growth factor receptor binding	molecular_function	7	5	3684	12	17317	0.0906276
GO:0010804	negative regulation of tumor necrosis factor-mediated signaling pathway	biological_process	10	5	3684	12	17317	0.0906276
GO:0032233	positive regulation of actin filament bundle assembly	biological_process	7	5	3684	12	17317	0.0906276
GO:0030851	granulocyte differentiation	biological_process	8	5	3684	12	17317	0.0906276
GO:0043024	ribosomal small subunit binding	molecular_function	6	5	3684	12	17317	0.0906276
GO:0035456	response to interferon-beta	biological_process	7	5	3684	12	17317	0.0906276
GO:0090050	positive regulation of cell migration involved in sprouting angiogenesis	biological_process	12	5	3684	12	17317	0.0906276
GO:0070207	protein homotrimerization	biological_process	9	12	3684	38	17317	0.0914773
GO:0030217	T cell differentiation	biological_process	8	12	3684	38	17317	0.0914773
GO:0043010	camera-type eye development	biological_process	8	18	3684	62	17317	0.0932101
GO:0043123	positive regulation of I-kappaB kinase/NF-kappaB signaling	biological_process	10	40	3684	154	17317	0.0933759
GO:0003007	heart morphogenesis	biological_process	6	14	3684	46	17317	0.0936102
GO:0044183	protein binding involved in protein folding	molecular_function	3	14	3684	46	17317	0.0936102
GO:0032154	cleavage furrow	cellular_component	5	14	3684	46	17317	0.0936102
GO:0048471	perinuclear region of cytoplasm	cellular_component	6	149	3684	635	17317	0.0936222
GO:0071944	cell periphery	cellular_component	4	17	3684	58	17317	0.0937022
GO:0042475	odontogenesis of dentin-containing tooth	biological_process	7	15	3684	50	17317	0.0939641
GO:0060326	cell chemotaxis	biological_process	6	15	3684	50	17317	0.0939641
GO:0008542	visual learning	biological_process	5	15	3684	50	17317	0.0939641
GO:0031490	chromatin DNA binding	molecular_function	7	16	3684	54	17317	0.0939717
GO:0045766	positive regulation of angiogenesis	biological_process	8	31	3684	116	17317	0.0948214
GO:0016712	oxidoreductase activity, acting on paired donors, with incorporation or reduction of molecular oxygen, reduced flavin or flavoprotein as one donor, and incorporation of one atom of oxygen	molecular_function	6	8	3684	23	17317	0.0962281
GO:0006082	organic acid metabolic process	biological_process	5	8	3684	23	17317	0.0962281
GO:0048593	camera-type eye morphogenesis	biological_process	8	8	3684	23	17317	0.0962281
GO:0008757	S-adenosylmethionine-dependent methyltransferase activity	molecular_function	7	8	3684	23	17317	0.0962281
GO:0030150	protein import into mitochondrial matrix	biological_process	12	8	3684	23	17317	0.0962281
GO:0044297	cell body	cellular_component	4	24	3684	87	17317	0.0974375
GO:0016324	apical plasma membrane	cellular_component	5	68	3684	276	17317	0.0978601
GO:0001784	phosphotyrosine residue binding	molecular_function	7	9	3684	27	17317	0.101068
GO:0043236	laminin binding	molecular_function	5	9	3684	27	17317	0.101068
GO:0004857	enzyme inhibitor activity	molecular_function	5	9	3684	27	17317	0.101068
GO:0051092	positive regulation of NF-kappaB transcription factor activity	biological_process	7	32	3684	121	17317	0.101651
GO:2000270	negative regulation of fibroblast apoptotic process	biological_process	10	4	3684	9	17317	0.103352
GO:0030056	hemidesmosome	cellular_component	5	4	3684	9	17317	0.103352
GO:0006691	leukotriene metabolic process	biological_process	9	4	3684	9	17317	0.103352
GO:0070244	negative regulation of thymocyte apoptotic process	biological_process	13	4	3684	9	17317	0.103352
GO:1903936	cellular response to sodium arsenite	biological_process	7	4	3684	9	17317	0.103352
GO:0000904	cell morphogenesis involved in differentiation	biological_process	7	4	3684	9	17317	0.103352
GO:0005942	phosphatidylinositol 3-kinase complex	cellular_component	7	4	3684	9	17317	0.103352
GO:0032940	secretion by cell	biological_process	4	4	3684	9	17317	0.103352
GO:0022010	central nervous system myelination	biological_process	7	4	3684	9	17317	0.103352
GO:0019829	cation-transporting ATPase activity	molecular_function	8	4	3684	9	17317	0.103352
GO:2000774	positive regulation of cellular senescence	biological_process	7	4	3684	9	17317	0.103352
GO:0006312	mitotic recombination	biological_process	9	4	3684	9	17317	0.103352
GO:0042627	chylomicron	cellular_component	5	4	3684	9	17317	0.103352
GO:0010832	negative regulation of myotube differentiation	biological_process	10	4	3684	9	17317	0.103352
GO:0072711	cellular response to hydroxyurea	biological_process	7	4	3684	9	17317	0.103352
GO:0071455	cellular response to hyperoxia	biological_process	6	4	3684	9	17317	0.103352
GO:0006206	pyrimidine nucleobase metabolic process	biological_process	9	4	3684	9	17317	0.103352
GO:0032269	negative regulation of cellular protein metabolic process	biological_process	8	4	3684	9	17317	0.103352
GO:0034101	erythrocyte homeostasis	biological_process	5	4	3684	9	17317	0.103352
GO:0061298	retina vasculature development in camera-type eye	biological_process	7	4	3684	9	17317	0.103352
GO:0010656	negative regulation of muscle cell apoptotic process	biological_process	10	4	3684	9	17317	0.103352
GO:0008235	metalloexopeptidase activity	molecular_function	8	4	3684	9	17317	0.103352
GO:0034392	negative regulation of smooth muscle cell apoptotic process	biological_process	11	4	3684	9	17317	0.103352
GO:0015866	ADP transport	biological_process	9	4	3684	9	17317	0.103352
GO:0048407	platelet-derived growth factor binding	molecular_function	6	4	3684	9	17317	0.103352
GO:0031102	neuron projection regeneration	biological_process	6	4	3684	9	17317	0.103352
GO:0010172	embryonic body morphogenesis	biological_process	6	4	3684	9	17317	0.103352
GO:0005980	glycogen catabolic process	biological_process	10	4	3684	9	17317	0.103352
GO:0042994	cytoplasmic sequestering of transcription factor	biological_process	7	4	3684	9	17317	0.103352
GO:0045010	actin nucleation	biological_process	7	4	3684	9	17317	0.103352
GO:0006646	phosphatidylethanolamine biosynthetic process	biological_process	10	4	3684	9	17317	0.103352
GO:0006089	lactate metabolic process	biological_process	9	4	3684	9	17317	0.103352
GO:0033689	negative regulation of osteoblast proliferation	biological_process	8	4	3684	9	17317	0.103352
GO:0050700	CARD domain binding	molecular_function	6	4	3684	9	17317	0.103352
GO:0048048	embryonic eye morphogenesis	biological_process	7	4	3684	9	17317	0.103352
GO:0070166	enamel mineralization	biological_process	8	4	3684	9	17317	0.103352
GO:0060119	inner ear receptor cell development	biological_process	7	4	3684	9	17317	0.103352
GO:0005677	chromatin silencing complex	cellular_component	6	4	3684	9	17317	0.103352
GO:0015379	potassium:chloride symporter activity	molecular_function	10	4	3684	9	17317	0.103352
GO:0061617	MICOS complex	cellular_component	6	4	3684	9	17317	0.103352
GO:0010761	fibroblast migration	biological_process	8	4	3684	9	17317	0.103352
GO:0051382	kinetochore assembly	biological_process	8	4	3684	9	17317	0.103352
GO:0004725	protein tyrosine phosphatase activity	molecular_function	9	26	3684	96	17317	0.104239
GO:0030165	PDZ domain binding	molecular_function	6	26	3684	96	17317	0.104239
GO:0045793	positive regulation of cell size	biological_process	7	6	3684	16	17317	0.104298
GO:0045598	regulation of fat cell differentiation	biological_process	7	6	3684	16	17317	0.104298
GO:0012501	programmed cell death	biological_process	5	6	3684	16	17317	0.104298
GO:0002063	chondrocyte development	biological_process	6	6	3684	16	17317	0.104298
GO:0071498	cellular response to fluid shear stress	biological_process	6	6	3684	16	17317	0.104298
GO:0015026	coreceptor activity	molecular_function	5	6	3684	16	17317	0.104298
GO:0019229	regulation of vasoconstriction	biological_process	9	6	3684	16	17317	0.104298
GO:0014032	neural crest cell development	biological_process	7	6	3684	16	17317	0.104298
GO:0090190	positive regulation of branching involved in ureteric bud morphogenesis	biological_process	10	6	3684	16	17317	0.104298
GO:0060236	regulation of mitotic spindle organization	biological_process	8	6	3684	16	17317	0.104298
GO:0010460	positive regulation of heart rate	biological_process	10	6	3684	16	17317	0.104298
GO:0010759	positive regulation of macrophage chemotaxis	biological_process	9	6	3684	16	17317	0.104298
GO:0046889	positive regulation of lipid biosynthetic process	biological_process	8	6	3684	16	17317	0.104298
GO:0071285	cellular response to lithium ion	biological_process	8	6	3684	16	17317	0.104298
GO:0045597	positive regulation of cell differentiation	biological_process	7	10	3684	31	17317	0.104324
GO:0045840	positive regulation of mitotic nuclear division	biological_process	9	10	3684	31	17317	0.104324
GO:0070372	regulation of ERK1 and ERK2 cascade	biological_process	11	10	3684	31	17317	0.104324
GO:0043433	negative regulation of DNA binding transcription factor activity	biological_process	6	19	3684	67	17317	0.1045
GO:0051287	NAD binding	molecular_function	6	18	3684	63	17317	0.105655
GO:0035335	peptidyl-tyrosine dephosphorylation	biological_process	10	25	3684	92	17317	0.106159
GO:0006633	fatty acid biosynthetic process	biological_process	10	11	3684	35	17317	0.106427
GO:0007249	I-kappaB kinase/NF-kappaB signaling	biological_process	6	11	3684	35	17317	0.106427
GO:0035115	embryonic forelimb morphogenesis	biological_process	8	11	3684	35	17317	0.106427
GO:0043408	regulation of MAPK cascade	biological_process	10	17	3684	59	17317	0.106665
GO:0030139	endocytic vesicle	cellular_component	7	16	3684	55	17317	0.107489
GO:0071277	cellular response to calcium ion	biological_process	8	16	3684	55	17317	0.107489
GO:0005876	spindle microtubule	cellular_component	8	12	3684	39	17317	0.107672
GO:0097191	extrinsic apoptotic signaling pathway	biological_process	6	12	3684	39	17317	0.107672
GO:0005160	transforming growth factor beta receptor binding	molecular_function	7	12	3684	39	17317	0.107672
GO:0008283	cell proliferation	biological_process	3	61	3684	247	17317	0.107782
GO:0005506	iron ion binding	molecular_function	8	37	3684	143	17317	0.107844
GO:0021766	hippocampus development	biological_process	5	24	3684	88	17317	0.108081
GO:0005044	scavenger receptor activity	molecular_function	4	13	3684	43	17317	0.108267
GO:0010595	positive regulation of endothelial cell migration	biological_process	10	13	3684	43	17317	0.108267
GO:0006635	fatty acid beta-oxidation	biological_process	11	14	3684	47	17317	0.108365
GO:0071236	cellular response to antibiotic	biological_process	6	7	3684	20	17317	0.113023
GO:0043950	positive regulation of cAMP-mediated signaling	biological_process	10	7	3684	20	17317	0.113023
GO:0006855	drug transmembrane transport	biological_process	7	7	3684	20	17317	0.113023
GO:2000251	positive regulation of actin cytoskeleton reorganization	biological_process	10	7	3684	20	17317	0.113023
GO:0005891	voltage-gated calcium channel complex	cellular_component	9	7	3684	20	17317	0.113023
GO:0032735	positive regulation of interleukin-12 production	biological_process	8	7	3684	20	17317	0.113023
GO:0048844	artery morphogenesis	biological_process	7	7	3684	20	17317	0.113023
GO:0034113	heterotypic cell-cell adhesion	biological_process	6	7	3684	20	17317	0.113023
GO:0008327	methyl-CpG binding	molecular_function	6	7	3684	20	17317	0.113023
GO:0045861	negative regulation of proteolysis	biological_process	9	7	3684	20	17317	0.113023
GO:0007051	spindle organization	biological_process	8	7	3684	20	17317	0.113023
GO:0008360	regulation of cell shape	biological_process	8	38	3684	148	17317	0.113965
GO:1990869	cellular response to chemokine	biological_process	8	3	3684	6	17317	0.115114
GO:0000172	ribonuclease MRP complex	cellular_component	6	3	3684	6	17317	0.115114
GO:0038084	vascular endothelial growth factor signaling pathway	biological_process	8	3	3684	6	17317	0.115114
GO:0060363	cranial suture morphogenesis	biological_process	6	3	3684	6	17317	0.115114
GO:0009308	amine metabolic process	biological_process	6	3	3684	6	17317	0.115114
GO:0045794	negative regulation of cell volume	biological_process	8	3	3684	6	17317	0.115114
GO:0008131	primary amine oxidase activity	molecular_function	7	3	3684	6	17317	0.115114
GO:0009405	pathogenesis	biological_process	5	3	3684	6	17317	0.115114
GO:0006475	internal protein amino acid acetylation	biological_process	11	3	3684	6	17317	0.115114
GO:0043931	ossification involved in bone maturation	biological_process	5	3	3684	6	17317	0.115114
GO:0031581	hemidesmosome assembly	biological_process	8	3	3684	6	17317	0.115114
GO:2000052	positive regulation of non-canonical Wnt signaling pathway	biological_process	10	3	3684	6	17317	0.115114
GO:0071679	commissural neuron axon guidance	biological_process	7	3	3684	6	17317	0.115114
GO:0045743	positive regulation of fibroblast growth factor receptor signaling pathway	biological_process	9	3	3684	6	17317	0.115114
GO:0048143	astrocyte activation	biological_process	6	3	3684	6	17317	0.115114
GO:0005655	nucleolar ribonuclease P complex	cellular_component	9	3	3684	6	17317	0.115114
GO:0070314	G1 to G0 transition	biological_process	5	3	3684	6	17317	0.115114
GO:2000766	negative regulation of cytoplasmic translation	biological_process	11	3	3684	6	17317	0.115114
GO:0046625	sphingolipid binding	molecular_function	5	3	3684	6	17317	0.115114
GO:0051984	positive regulation of chromosome segregation	biological_process	7	3	3684	6	17317	0.115114
GO:0002322	B cell proliferation involved in immune response	biological_process	9	3	3684	6	17317	0.115114
GO:0071409	cellular response to cycloheximide	biological_process	7	3	3684	6	17317	0.115114
GO:0010453	regulation of cell fate commitment	biological_process	7	3	3684	6	17317	0.115114
GO:0045650	negative regulation of macrophage differentiation	biological_process	10	3	3684	6	17317	0.115114
GO:0050869	negative regulation of B cell activation	biological_process	9	3	3684	6	17317	0.115114
GO:0003091	renal water homeostasis	biological_process	6	3	3684	6	17317	0.115114
GO:0072112	glomerular visceral epithelial cell differentiation	biological_process	7	3	3684	6	17317	0.115114
GO:0015884	folic acid transport	biological_process	11	3	3684	6	17317	0.115114
GO:0038063	collagen-activated tyrosine kinase receptor signaling pathway	biological_process	8	3	3684	6	17317	0.115114
GO:0010890	positive regulation of sequestering of triglyceride	biological_process	7	3	3684	6	17317	0.115114
GO:0070236	negative regulation of activation-induced cell death of T cells	biological_process	7	3	3684	6	17317	0.115114
GO:0051988	regulation of attachment of spindle microtubules to kinetochore	biological_process	8	3	3684	6	17317	0.115114
GO:0036089	cleavage furrow formation	biological_process	6	3	3684	6	17317	0.115114
GO:0034711	inhibin binding	molecular_function	5	3	3684	6	17317	0.115114
GO:0035529	NADH pyrophosphatase activity	molecular_function	9	3	3684	6	17317	0.115114
GO:0060335	positive regulation of interferon-gamma-mediated signaling pathway	biological_process	10	3	3684	6	17317	0.115114
GO:0036006	cellular response to macrophage colony-stimulating factor stimulus	biological_process	8	3	3684	6	17317	0.115114
GO:0002043	blood vessel endothelial cell proliferation involved in sprouting angiogenesis	biological_process	6	3	3684	6	17317	0.115114
GO:0002320	lymphoid progenitor cell differentiation	biological_process	7	3	3684	6	17317	0.115114
GO:0071438	invadopodium membrane	cellular_component	6	3	3684	6	17317	0.115114
GO:0034121	regulation of toll-like receptor signaling pathway	biological_process	8	3	3684	6	17317	0.115114
GO:0032388	positive regulation of intracellular transport	biological_process	8	3	3684	6	17317	0.115114
GO:1990416	cellular response to brain-derived neurotrophic factor stimulus	biological_process	9	3	3684	6	17317	0.115114
GO:0016272	prefoldin complex	cellular_component	4	3	3684	6	17317	0.115114
GO:0050663	cytokine secretion	biological_process	11	3	3684	6	17317	0.115114
GO:0071403	cellular response to high density lipoprotein particle stimulus	biological_process	6	3	3684	6	17317	0.115114
GO:0070212	protein poly-ADP-ribosylation	biological_process	10	3	3684	6	17317	0.115114
GO:0008379	thioredoxin peroxidase activity	molecular_function	5	3	3684	6	17317	0.115114
GO:0043654	recognition of apoptotic cell	biological_process	6	3	3684	6	17317	0.115114
GO:0034134	toll-like receptor 2 signaling pathway	biological_process	9	3	3684	6	17317	0.115114
GO:0046599	regulation of centriole replication	biological_process	10	3	3684	6	17317	0.115114
GO:1903169	regulation of calcium ion transmembrane transport	biological_process	10	3	3684	6	17317	0.115114
GO:0060058	positive regulation of apoptotic process involved in mammary gland involution	biological_process	9	3	3684	6	17317	0.115114
GO:0045322	unmethylated CpG binding	molecular_function	8	3	3684	6	17317	0.115114
GO:0019800	peptide cross-linking via chondroitin 4-sulfate glycosaminoglycan	biological_process	10	3	3684	6	17317	0.115114
GO:0051150	regulation of smooth muscle cell differentiation	biological_process	8	3	3684	6	17317	0.115114
GO:0017034	Rap guanyl-nucleotide exchange factor activity	molecular_function	9	3	3684	6	17317	0.115114
GO:0016684	oxidoreductase activity, acting on peroxide as acceptor	molecular_function	5	3	3684	6	17317	0.115114
GO:0097427	microtubule bundle	cellular_component	6	3	3684	6	17317	0.115114
GO:0033211	adiponectin-activated signaling pathway	biological_process	6	3	3684	6	17317	0.115114
GO:0003229	ventricular cardiac muscle tissue development	biological_process	9	3	3684	6	17317	0.115114
GO:1902533	positive regulation of intracellular signal transduction	biological_process	9	3	3684	6	17317	0.115114
GO:0046618	drug export	biological_process	7	3	3684	6	17317	0.115114
GO:0072075	metanephric mesenchyme development	biological_process	8	3	3684	6	17317	0.115114
GO:0050974	detection of mechanical stimulus involved in sensory perception	biological_process	6	3	3684	6	17317	0.115114
GO:0008406	gonad development	biological_process	6	3	3684	6	17317	0.115114
GO:0071038	nuclear polyadenylation-dependent tRNA catabolic process	biological_process	12	3	3684	6	17317	0.115114
GO:0014731	spectrin-associated cytoskeleton	cellular_component	7	3	3684	6	17317	0.115114
GO:0030891	VCB complex	cellular_component	7	3	3684	6	17317	0.115114
GO:0060762	regulation of branching involved in mammary gland duct morphogenesis	biological_process	8	3	3684	6	17317	0.115114
GO:0060510	Type II pneumocyte differentiation	biological_process	9	3	3684	6	17317	0.115114
GO:0032050	clathrin heavy chain binding	molecular_function	6	3	3684	6	17317	0.115114
GO:1990454	L-type voltage-gated calcium channel complex	cellular_component	10	3	3684	6	17317	0.115114
GO:0000303	response to superoxide	biological_process	8	3	3684	6	17317	0.115114
GO:0030621	U4 snRNA binding	molecular_function	8	3	3684	6	17317	0.115114
GO:0043083	synaptic cleft	cellular_component	4	3	3684	6	17317	0.115114
GO:0035357	peroxisome proliferator activated receptor signaling pathway	biological_process	6	3	3684	6	17317	0.115114
GO:1904577	cellular response to tunicamycin	biological_process	7	3	3684	6	17317	0.115114
GO:0070728	leucine binding	molecular_function	8	3	3684	6	17317	0.115114
GO:0005021	vascular endothelial growth factor-activated receptor activity	molecular_function	10	3	3684	6	17317	0.115114
GO:0051280	negative regulation of release of sequestered calcium ion into cytosol	biological_process	8	3	3684	6	17317	0.115114
GO:0007406	negative regulation of neuroblast proliferation	biological_process	10	3	3684	6	17317	0.115114
GO:1990776	response to angiotensin	biological_process	7	3	3684	6	17317	0.115114
GO:0008366	axon ensheathment	biological_process	5	3	3684	6	17317	0.115114
GO:0017121	phospholipid scrambling	biological_process	7	3	3684	6	17317	0.115114
GO:0071871	response to epinephrine	biological_process	8	3	3684	6	17317	0.115114
GO:0045069	regulation of viral genome replication	biological_process	9	3	3684	6	17317	0.115114
GO:0030274	LIM domain binding	molecular_function	6	3	3684	6	17317	0.115114
GO:0019693	ribose phosphate metabolic process	biological_process	7	2	3684	3	17317	0.116501
GO:0031431	Dbf4-dependent protein kinase complex	cellular_component	4	2	3684	3	17317	0.116501
GO:0070369	beta-catenin-TCF7L2 complex	cellular_component	5	2	3684	3	17317	0.116501
GO:0090729	toxin activity	molecular_function	3	2	3684	3	17317	0.116501
GO:0051795	positive regulation of timing of catagen	biological_process	10	2	3684	3	17317	0.116501
GO:0034666	integrin alpha2-beta1 complex	cellular_component	6	2	3684	3	17317	0.116501
GO:0032509	endosome transport via multivesicular body sorting pathway	biological_process	8	2	3684	3	17317	0.116501
GO:0034499	late endosome to Golgi transport	biological_process	9	2	3684	3	17317	0.116501
GO:0032651	regulation of interleukin-1 beta production	biological_process	8	2	3684	3	17317	0.116501
GO:1904179	positive regulation of adipose tissue development	biological_process	7	2	3684	3	17317	0.116501
GO:1990408	calcitonin gene-related peptide receptor signaling pathway	biological_process	7	2	3684	3	17317	0.116501
GO:0050746	regulation of lipoprotein metabolic process	biological_process	7	2	3684	3	17317	0.116501
GO:0000154	rRNA modification	biological_process	12	2	3684	3	17317	0.116501
GO:0005119	smoothened binding	molecular_function	7	2	3684	3	17317	0.116501
GO:0032596	protein transport into membrane raft	biological_process	12	2	3684	3	17317	0.116501
GO:0051870	methotrexate binding	molecular_function	5	2	3684	3	17317	0.116501
GO:0003987	acetate-CoA ligase activity	molecular_function	7	2	3684	3	17317	0.116501
GO:0072553	terminal button organization	biological_process	6	2	3684	3	17317	0.116501
GO:1905555	positive regulation blood vessel branching	biological_process	9	2	3684	3	17317	0.116501
GO:0035669	TRAM-dependent toll-like receptor 4 signaling pathway	biological_process	10	2	3684	3	17317	0.116501
GO:0038024	cargo receptor activity	molecular_function	3	2	3684	3	17317	0.116501
GO:0002134	UTP binding	molecular_function	8	2	3684	3	17317	0.116501
GO:0042590	antigen processing and presentation of exogenous peptide antigen via MHC class I	biological_process	7	2	3684	3	17317	0.116501
GO:0001635	calcitonin gene-related peptide receptor activity	molecular_function	8	2	3684	3	17317	0.116501
GO:0034673	inhibin-betaglycan-ActRII complex	cellular_component	6	2	3684	3	17317	0.116501
GO:0001869	negative regulation of complement activation, lectin pathway	biological_process	9	2	3684	3	17317	0.116501
GO:0071930	negative regulation of transcription involved in G1/S transition of mitotic cell cycle	biological_process	10	2	3684	3	17317	0.116501
GO:0070838	divalent metal ion transport	biological_process	9	2	3684	3	17317	0.116501
GO:0046483	heterocycle metabolic process	biological_process	5	2	3684	3	17317	0.116501
GO:0045588	positive regulation of gamma-delta T cell differentiation	biological_process	11	2	3684	3	17317	0.116501
GO:0060029	convergent extension involved in organogenesis	biological_process	8	2	3684	3	17317	0.116501
GO:0002019	regulation of renal output by angiotensin	biological_process	11	2	3684	3	17317	0.116501
GO:0061577	calcium ion transmembrane transport via high voltage-gated calcium channel	biological_process	12	2	3684	3	17317	0.116501
GO:0015143	urate transmembrane transporter activity	molecular_function	8	2	3684	3	17317	0.116501
GO:0071799	cellular response to prostaglandin D stimulus	biological_process	8	2	3684	3	17317	0.116501
GO:0047718	indanol dehydrogenase activity	molecular_function	7	2	3684	3	17317	0.116501
GO:0035720	intraciliary anterograde transport	biological_process	8	2	3684	3	17317	0.116501
GO:0035947	regulation of gluconeogenesis by regulation of transcription from RNA polymerase II promoter	biological_process	11	2	3684	3	17317	0.116501
GO:0010560	positive regulation of glycoprotein biosynthetic process	biological_process	9	2	3684	3	17317	0.116501
GO:0035284	brain segmentation	biological_process	7	2	3684	3	17317	0.116501
GO:0101020	estrogen 16-alpha-hydroxylase activity	molecular_function	7	2	3684	3	17317	0.116501
GO:0097116	gephyrin clustering involved in postsynaptic density assembly	biological_process	7	2	3684	3	17317	0.116501
GO:0035663	Toll-like receptor 2 binding	molecular_function	7	2	3684	3	17317	0.116501
GO:1903527	positive regulation of membrane tubulation	biological_process	8	2	3684	3	17317	0.116501
GO:0006231	dTMP biosynthetic process	biological_process	12	2	3684	3	17317	0.116501
GO:0045409	negative regulation of interleukin-6 biosynthetic process	biological_process	9	2	3684	3	17317	0.116501
GO:0007181	transforming growth factor beta receptor complex assembly	biological_process	8	2	3684	3	17317	0.116501
GO:0009751	response to salicylic acid	biological_process	6	2	3684	3	17317	0.116501
GO:0015645	fatty acid ligase activity	molecular_function	7	2	3684	3	17317	0.116501
GO:0071801	regulation of podosome assembly	biological_process	7	2	3684	3	17317	0.116501
GO:2000822	regulation of behavioral fear response	biological_process	8	2	3684	3	17317	0.116501
GO:0051248	negative regulation of protein metabolic process	biological_process	8	2	3684	3	17317	0.116501
GO:0071386	cellular response to corticosterone stimulus	biological_process	10	2	3684	3	17317	0.116501
GO:0002677	negative regulation of chronic inflammatory response	biological_process	10	2	3684	3	17317	0.116501
GO:1902186	regulation of viral release from host cell	biological_process	6	2	3684	3	17317	0.116501
GO:0060414	aorta smooth muscle tissue morphogenesis	biological_process	7	2	3684	3	17317	0.116501
GO:0016941	natriuretic peptide receptor activity	molecular_function	6	2	3684	3	17317	0.116501
GO:0097638	L-arginine import across plasma membrane	biological_process	13	2	3684	3	17317	0.116501
GO:0006971	hypotonic response	biological_process	6	2	3684	3	17317	0.116501
GO:0002068	glandular epithelial cell development	biological_process	8	2	3684	3	17317	0.116501
GO:0045621	positive regulation of lymphocyte differentiation	biological_process	9	2	3684	3	17317	0.116501
GO:0010980	positive regulation of vitamin D 24-hydroxylase activity	biological_process	8	2	3684	3	17317	0.116501
GO:0072750	cellular response to leptomycin B	biological_process	7	2	3684	3	17317	0.116501
GO:0031727	CCR2 chemokine receptor binding	molecular_function	9	2	3684	3	17317	0.116501
GO:0003012	muscle system process	biological_process	5	2	3684	3	17317	0.116501
GO:0015670	carbon dioxide transport	biological_process	7	2	3684	3	17317	0.116501
GO:0005219	ryanodine-sensitive calcium-release channel activity	molecular_function	10	2	3684	3	17317	0.116501
GO:0008184	glycogen phosphorylase activity	molecular_function	8	2	3684	3	17317	0.116501
GO:1903944	negative regulation of hepatocyte apoptotic process	biological_process	11	2	3684	3	17317	0.116501
GO:0019865	immunoglobulin binding	molecular_function	5	2	3684	3	17317	0.116501
GO:0051446	positive regulation of meiotic cell cycle	biological_process	8	2	3684	3	17317	0.116501
GO:0017038	protein import	biological_process	10	2	3684	3	17317	0.116501
GO:0005863	striated muscle myosin thick filament	cellular_component	7	2	3684	3	17317	0.116501
GO:0090271	positive regulation of fibroblast growth factor production	biological_process	8	2	3684	3	17317	0.116501
GO:0035867	alphav-beta3 integrin-IGF-1-IGF1R complex	cellular_component	6	2	3684	3	17317	0.116501
GO:0006565	L-serine catabolic process	biological_process	12	2	3684	3	17317	0.116501
GO:0045345	positive regulation of MHC class I biosynthetic process	biological_process	9	2	3684	3	17317	0.116501
GO:0072034	renal vesicle induction	biological_process	5	2	3684	3	17317	0.116501
GO:0090554	phosphatidylcholine-translocating ATPase activity	molecular_function	7	2	3684	3	17317	0.116501
GO:1990907	beta-catenin-TCF complex	cellular_component	7	2	3684	3	17317	0.116501
GO:2000525	positive regulation of T cell costimulation	biological_process	10	2	3684	3	17317	0.116501
GO:0071332	cellular response to fructose stimulus	biological_process	10	2	3684	3	17317	0.116501
GO:0007442	hindgut morphogenesis	biological_process	5	2	3684	3	17317	0.116501
GO:0001805	positive regulation of type III hypersensitivity	biological_process	13	2	3684	3	17317	0.116501
GO:0090500	endocardial cushion to mesenchymal transition	biological_process	9	2	3684	3	17317	0.116501
GO:0002634	regulation of germinal center formation	biological_process	9	2	3684	3	17317	0.116501
GO:0003996	acyl-CoA ligase activity	molecular_function	7	2	3684	3	17317	0.116501
GO:0070634	transepithelial ammonium transport	biological_process	9	2	3684	3	17317	0.116501
GO:1903051	negative regulation of proteolysis involved in cellular protein catabolic process	biological_process	10	2	3684	3	17317	0.116501
GO:0090191	negative regulation of branching involved in ureteric bud morphogenesis	biological_process	10	2	3684	3	17317	0.116501
GO:0010956	negative regulation of calcidiol 1-monooxygenase activity	biological_process	12	2	3684	3	17317	0.116501
GO:0021828	gonadotrophin-releasing hormone neuronal migration to the hypothalamus	biological_process	8	2	3684	3	17317	0.116501
GO:0002291	T cell activation via T cell receptor contact with antigen bound to MHC molecule on antigen presenting cell	biological_process	9	2	3684	3	17317	0.116501
GO:0038189	neuropilin signaling pathway	biological_process	6	2	3684	3	17317	0.116501
GO:0097113	AMPA glutamate receptor clustering	biological_process	9	2	3684	3	17317	0.116501
GO:0051447	negative regulation of meiotic cell cycle	biological_process	8	2	3684	3	17317	0.116501
GO:0032789	unsaturated monocarboxylic acid metabolic process	biological_process	9	2	3684	3	17317	0.116501
GO:0032497	detection of lipopolysaccharide	biological_process	8	2	3684	3	17317	0.116501
GO:0000454	snoRNA guided rRNA pseudouridine synthesis	biological_process	14	2	3684	3	17317	0.116501
GO:0034436	glycoprotein transport	biological_process	10	2	3684	3	17317	0.116501
GO:0071922	regulation of cohesin loading	biological_process	10	2	3684	3	17317	0.116501
GO:0015349	thyroid hormone transmembrane transporter activity	molecular_function	7	2	3684	3	17317	0.116501
GO:0052405	negative regulation by host of symbiont molecular function	biological_process	8	2	3684	3	17317	0.116501
GO:0046466	membrane lipid catabolic process	biological_process	8	2	3684	3	17317	0.116501
GO:0005006	epidermal growth factor-activated receptor activity	molecular_function	10	2	3684	3	17317	0.116501
GO:0003909	DNA ligase activity	molecular_function	6	2	3684	3	17317	0.116501
GO:0044691	tooth eruption	biological_process	5	2	3684	3	17317	0.116501
GO:0070564	positive regulation of vitamin D receptor signaling pathway	biological_process	9	2	3684	3	17317	0.116501
GO:0003896	DNA primase activity	molecular_function	10	2	3684	3	17317	0.116501
GO:0006116	NADH oxidation	biological_process	5	2	3684	3	17317	0.116501
GO:0035723	interleukin-15-mediated signaling pathway	biological_process	7	2	3684	3	17317	0.116501
GO:1903025	regulation of RNA polymerase II regulatory region sequence-specific DNA binding	biological_process	8	2	3684	3	17317	0.116501
GO:0008732	L-allo-threonine aldolase activity	molecular_function	8	2	3684	3	17317	0.116501
GO:0017098	sulfonylurea receptor binding	molecular_function	6	2	3684	3	17317	0.116501
GO:0005146	leukemia inhibitory factor receptor binding	molecular_function	7	2	3684	3	17317	0.116501
GO:1902033	regulation of hematopoietic stem cell proliferation	biological_process	8	2	3684	3	17317	0.116501
GO:0071307	cellular response to vitamin K	biological_process	10	2	3684	3	17317	0.116501
GO:0001850	complement component C3a binding	molecular_function	6	2	3684	3	17317	0.116501
GO:1904222	positive regulation of serine C-palmitoyltransferase activity	biological_process	8	2	3684	3	17317	0.116501
GO:0003873	6-phosphofructo-2-kinase activity	molecular_function	8	2	3684	3	17317	0.116501
GO:1903751	negative regulation of intrinsic apoptotic signaling pathway in response to hydrogen peroxide	biological_process	10	2	3684	3	17317	0.116501
GO:0021775	smoothened signaling pathway involved in ventral spinal cord interneuron specification	biological_process	8	2	3684	3	17317	0.116501
GO:0043315	positive regulation of neutrophil degranulation	biological_process	10	2	3684	3	17317	0.116501
GO:0050913	sensory perception of bitter taste	biological_process	9	2	3684	3	17317	0.116501
GO:0072534	perineuronal net	cellular_component	6	2	3684	3	17317	0.116501
GO:0032804	negative regulation of low-density lipoprotein particle receptor catabolic process	biological_process	10	2	3684	3	17317	0.116501
GO:0071630	nuclear protein quality control by the ubiquitin-proteasome system	biological_process	10	2	3684	3	17317	0.116501
GO:1904193	negative regulation of cholangiocyte apoptotic process	biological_process	11	2	3684	3	17317	0.116501
GO:0060596	mammary placode formation	biological_process	6	2	3684	3	17317	0.116501
GO:0000179	rRNA (adenine-N6,N6-)-dimethyltransferase activity	molecular_function	8	2	3684	3	17317	0.116501
GO:0033044	regulation of chromosome organization	biological_process	8	2	3684	3	17317	0.116501
GO:0060748	tertiary branching involved in mammary gland duct morphogenesis	biological_process	5	2	3684	3	17317	0.116501
GO:0031508	pericentric heterochromatin assembly	biological_process	8	2	3684	3	17317	0.116501
GO:0030519	snoRNP binding	molecular_function	6	2	3684	3	17317	0.116501
GO:2000669	negative regulation of dendritic cell apoptotic process	biological_process	11	2	3684	3	17317	0.116501
GO:0090244	Wnt signaling pathway involved in somitogenesis	biological_process	8	2	3684	3	17317	0.116501
GO:0001562	response to protozoan	biological_process	7	2	3684	3	17317	0.116501
GO:0061689	tricellular tight junction	cellular_component	6	2	3684	3	17317	0.116501
GO:0048069	eye pigmentation	biological_process	5	2	3684	3	17317	0.116501
GO:0033564	anterior/posterior axon guidance	biological_process	7	2	3684	3	17317	0.116501
GO:0090209	negative regulation of triglyceride metabolic process	biological_process	8	2	3684	3	17317	0.116501
GO:0019086	late viral transcription	biological_process	8	2	3684	3	17317	0.116501
GO:0072137	condensed mesenchymal cell proliferation	biological_process	5	2	3684	3	17317	0.116501
GO:0097327	response to antineoplastic agent	biological_process	6	2	3684	3	17317	0.116501
GO:0005606	laminin-1 complex	cellular_component	5	2	3684	3	17317	0.116501
GO:0044027	hypermethylation of CpG island	biological_process	11	2	3684	3	17317	0.116501
GO:0043988	histone H3-S28 phosphorylation	biological_process	12	2	3684	3	17317	0.116501
GO:2000298	regulation of Rho-dependent protein serine/threonine kinase activity	biological_process	12	2	3684	3	17317	0.116501
GO:0008238	exopeptidase activity	molecular_function	7	2	3684	3	17317	0.116501
GO:0000799	nuclear condensin complex	cellular_component	7	2	3684	3	17317	0.116501
GO:0051917	regulation of fibrinolysis	biological_process	8	2	3684	3	17317	0.116501
GO:0042335	cuticle development	biological_process	5	2	3684	3	17317	0.116501
GO:0034284	response to monosaccharide	biological_process	7	2	3684	3	17317	0.116501
GO:0070213	protein auto-ADP-ribosylation	biological_process	10	2	3684	3	17317	0.116501
GO:0034755	iron ion transmembrane transport	biological_process	11	2	3684	3	17317	0.116501
GO:0035368	selenocysteine insertion sequence binding	molecular_function	8	2	3684	3	17317	0.116501
GO:0070100	negative regulation of chemokine-mediated signaling pathway	biological_process	10	2	3684	3	17317	0.116501
GO:0021740	principal sensory nucleus of trigeminal nerve development	biological_process	7	2	3684	3	17317	0.116501
GO:0001845	phagolysosome assembly	biological_process	9	2	3684	3	17317	0.116501
GO:0090074	negative regulation of protein homodimerization activity	biological_process	8	2	3684	3	17317	0.116501
GO:0070052	collagen V binding	molecular_function	6	2	3684	3	17317	0.116501
GO:0030135	coated vesicle	cellular_component	7	2	3684	3	17317	0.116501
GO:0051882	mitochondrial depolarization	biological_process	7	2	3684	3	17317	0.116501
GO:0009597	detection of virus	biological_process	8	2	3684	3	17317	0.116501
GO:0030119	AP-type membrane coat adaptor complex	cellular_component	6	2	3684	3	17317	0.116501
GO:1903401	L-lysine transmembrane transport	biological_process	8	2	3684	3	17317	0.116501
GO:0051153	regulation of striated muscle cell differentiation	biological_process	8	2	3684	3	17317	0.116501
GO:0050951	sensory perception of temperature stimulus	biological_process	7	2	3684	3	17317	0.116501
GO:0038158	granulocyte colony-stimulating factor signaling pathway	biological_process	7	2	3684	3	17317	0.116501
GO:0046101	hypoxanthine biosynthetic process	biological_process	11	2	3684	3	17317	0.116501
GO:0004104	cholinesterase activity	molecular_function	7	2	3684	3	17317	0.116501
GO:0001781	neutrophil apoptotic process	biological_process	8	2	3684	3	17317	0.116501
GO:0070644	vitamin D response element binding	molecular_function	11	2	3684	3	17317	0.116501
GO:0006868	glutamine transport	biological_process	8	2	3684	3	17317	0.116501
GO:0007223	Wnt signaling pathway, calcium modulating pathway	biological_process	9	2	3684	3	17317	0.116501
GO:0034365	discoidal high-density lipoprotein particle	cellular_component	6	2	3684	3	17317	0.116501
GO:0086001	cardiac muscle cell action potential	biological_process	7	2	3684	3	17317	0.116501
GO:0070889	platelet alpha granule organization	biological_process	8	2	3684	3	17317	0.116501
GO:1905602	positive regulation of receptor-mediated endocytosis involved in cholesterol transport	biological_process	12	2	3684	3	17317	0.116501
GO:0009262	deoxyribonucleotide metabolic process	biological_process	9	2	3684	3	17317	0.116501
GO:0016202	regulation of striated muscle tissue development	biological_process	8	2	3684	3	17317	0.116501
GO:0042369	vitamin D catabolic process	biological_process	8	2	3684	3	17317	0.116501
GO:1904425	negative regulation of GTP binding	biological_process	7	2	3684	3	17317	0.116501
GO:0043423	3-phosphoinositide-dependent protein kinase binding	molecular_function	8	2	3684	3	17317	0.116501
GO:1903706	regulation of hemopoiesis	biological_process	6	2	3684	3	17317	0.116501
GO:0098772	molecular function regulator	molecular_function	3	2	3684	3	17317	0.116501
GO:0021773	striatal medium spiny neuron differentiation	biological_process	9	2	3684	3	17317	0.116501
GO:0043372	positive regulation of CD4-positive, alpha-beta T cell differentiation	biological_process	12	2	3684	3	17317	0.116501
GO:2001225	regulation of chloride transport	biological_process	9	2	3684	3	17317	0.116501
GO:0044090	positive regulation of vacuole organization	biological_process	9	2	3684	3	17317	0.116501
GO:0035385	Roundabout signaling pathway	biological_process	6	2	3684	3	17317	0.116501
GO:2000345	regulation of hepatocyte proliferation	biological_process	8	2	3684	3	17317	0.116501
GO:0051022	Rho GDP-dissociation inhibitor binding	molecular_function	6	2	3684	3	17317	0.116501
GO:0044611	nuclear pore inner ring	cellular_component	4	2	3684	3	17317	0.116501
GO:0061047	positive regulation of branching involved in lung morphogenesis	biological_process	9	2	3684	3	17317	0.116501
GO:2000105	positive regulation of DNA-dependent DNA replication	biological_process	11	2	3684	3	17317	0.116501
GO:0001838	embryonic epithelial tube formation	biological_process	7	2	3684	3	17317	0.116501
GO:0043259	laminin-10 complex	cellular_component	5	2	3684	3	17317	0.116501
GO:0000811	GINS complex	cellular_component	6	2	3684	3	17317	0.116501
GO:0017076	purine nucleotide binding	molecular_function	6	2	3684	3	17317	0.116501
GO:0048625	myoblast fate commitment	biological_process	6	2	3684	3	17317	0.116501
GO:0086056	voltage-gated calcium channel activity involved in AV node cell action potential	molecular_function	11	2	3684	3	17317	0.116501
GO:2000660	negative regulation of interleukin-1-mediated signaling pathway	biological_process	10	2	3684	3	17317	0.116501
GO:0008405	arachidonic acid 11,12-epoxygenase activity	molecular_function	8	2	3684	3	17317	0.116501
GO:0016435	rRNA (guanine) methyltransferase activity	molecular_function	9	2	3684	3	17317	0.116501
GO:0061035	regulation of cartilage development	biological_process	7	2	3684	3	17317	0.116501
GO:1903659	regulation of complement-dependent cytotoxicity	biological_process	6	2	3684	3	17317	0.116501
GO:0032788	saturated monocarboxylic acid metabolic process	biological_process	9	2	3684	3	17317	0.116501
GO:0010893	positive regulation of steroid biosynthetic process	biological_process	10	2	3684	3	17317	0.116501
GO:0050957	equilibrioception	biological_process	7	2	3684	3	17317	0.116501
GO:0042481	regulation of odontogenesis	biological_process	8	2	3684	3	17317	0.116501
GO:0015111	iodide transmembrane transporter activity	molecular_function	8	2	3684	3	17317	0.116501
GO:0010871	negative regulation of receptor biosynthetic process	biological_process	9	2	3684	3	17317	0.116501
GO:1905168	positive regulation of double-strand break repair via homologous recombination	biological_process	11	2	3684	3	17317	0.116501
GO:0043533	inositol 1,3,4,5 tetrakisphosphate binding	molecular_function	6	2	3684	3	17317	0.116501
GO:0014873	response to muscle activity involved in regulation of muscle adaptation	biological_process	6	2	3684	3	17317	0.116501
GO:0098910	regulation of atrial cardiac muscle cell action potential	biological_process	7	2	3684	3	17317	0.116501
GO:0021891	olfactory bulb interneuron development	biological_process	9	2	3684	3	17317	0.116501
GO:0071217	cellular response to external biotic stimulus	biological_process	6	2	3684	3	17317	0.116501
GO:0050265	RNA uridylyltransferase activity	molecular_function	8	2	3684	3	17317	0.116501
GO:0086007	voltage-gated calcium channel activity involved in cardiac muscle cell action potential	molecular_function	10	2	3684	3	17317	0.116501
GO:0002820	negative regulation of adaptive immune response	biological_process	8	2	3684	3	17317	0.116501
GO:0031493	nucleosomal histone binding	molecular_function	6	2	3684	3	17317	0.116501
GO:0010310	regulation of hydrogen peroxide metabolic process	biological_process	8	2	3684	3	17317	0.116501
GO:0019960	C-X3-C chemokine binding	molecular_function	7	2	3684	3	17317	0.116501
GO:2000392	regulation of lamellipodium morphogenesis	biological_process	8	2	3684	3	17317	0.116501
GO:0005944	phosphatidylinositol 3-kinase complex, class IB	cellular_component	9	2	3684	3	17317	0.116501
GO:0070171	negative regulation of tooth mineralization	biological_process	10	2	3684	3	17317	0.116501
GO:0034447	very-low-density lipoprotein particle clearance	biological_process	5	2	3684	3	17317	0.116501
GO:0019770	IgG receptor activity	molecular_function	7	2	3684	3	17317	0.116501
GO:2001015	negative regulation of skeletal muscle cell differentiation	biological_process	8	2	3684	3	17317	0.116501
GO:0005157	macrophage colony-stimulating factor receptor binding	molecular_function	7	2	3684	3	17317	0.116501
GO:0044729	hemi-methylated DNA-binding	molecular_function	8	2	3684	3	17317	0.116501
GO:2000312	regulation of kainate selective glutamate receptor activity	biological_process	10	2	3684	3	17317	0.116501
GO:0034418	urate biosynthetic process	biological_process	6	2	3684	3	17317	0.116501
GO:1903375	facioacoustic ganglion development	biological_process	8	2	3684	3	17317	0.116501
GO:0036156	inner dynein arm	cellular_component	7	2	3684	3	17317	0.116501
GO:0015186	L-glutamine transmembrane transporter activity	molecular_function	7	2	3684	3	17317	0.116501
GO:1904816	positive regulation of protein localization to chromosome, telomeric region	biological_process	7	2	3684	3	17317	0.116501
GO:0009448	gamma-aminobutyric acid metabolic process	biological_process	9	2	3684	3	17317	0.116501
GO:1904219	positive regulation of CDP-diacylglycerol-serine O-phosphatidyltransferase activity	biological_process	8	2	3684	3	17317	0.116501
GO:0071504	cellular response to heparin	biological_process	7	2	3684	3	17317	0.116501
GO:0002025	norepinephrine-epinephrine-mediated vasodilation involved in regulation of systemic arterial blood pressure	biological_process	8	2	3684	3	17317	0.116501
GO:1990667	PCSK9-AnxA2 complex	cellular_component	4	2	3684	3	17317	0.116501
GO:0021776	smoothened signaling pathway involved in spinal cord motor neuron cell fate specification	biological_process	8	2	3684	3	17317	0.116501
GO:1902174	positive regulation of keratinocyte apoptotic process	biological_process	11	2	3684	3	17317	0.116501
GO:0090722	receptor-receptor interaction	molecular_function	6	2	3684	3	17317	0.116501
GO:0097091	synaptic vesicle clustering	biological_process	8	2	3684	3	17317	0.116501
GO:0009408	response to heat	biological_process	5	19	3684	68	17317	0.11738
GO:0005546	phosphatidylinositol-4,5-bisphosphate binding	molecular_function	9	19	3684	68	17317	0.11738
GO:0003148	outflow tract septum morphogenesis	biological_process	6	8	3684	24	17317	0.118611
GO:0032094	response to food	biological_process	7	8	3684	24	17317	0.118611
GO:0001676	long-chain fatty acid metabolic process	biological_process	10	8	3684	24	17317	0.118611
GO:0031297	replication fork processing	biological_process	9	8	3684	24	17317	0.118611
GO:0005657	replication fork	cellular_component	6	8	3684	24	17317	0.118611
GO:0035307	positive regulation of protein dephosphorylation	biological_process	10	8	3684	24	17317	0.118611
GO:0048168	regulation of neuronal synaptic plasticity	biological_process	10	8	3684	24	17317	0.118611
GO:0071363	cellular response to growth factor stimulus	biological_process	7	17	3684	60	17317	0.120672
GO:0000784	nuclear chromosome, telomeric region	cellular_component	8	28	3684	106	17317	0.120738
GO:0006953	acute-phase response	biological_process	8	9	3684	28	17317	0.122107
GO:0051894	positive regulation of focal adhesion assembly	biological_process	9	9	3684	28	17317	0.122107
GO:0005179	hormone activity	molecular_function	7	16	3684	56	17317	0.122127
GO:0033962	cytoplasmic mRNA processing body assembly	biological_process	9	5	3684	13	17317	0.122446
GO:0030195	negative regulation of blood coagulation	biological_process	8	5	3684	13	17317	0.122446
GO:0030194	positive regulation of blood coagulation	biological_process	8	5	3684	13	17317	0.122446
GO:0045294	alpha-catenin binding	molecular_function	5	5	3684	13	17317	0.122446
GO:0097009	energy homeostasis	biological_process	5	5	3684	13	17317	0.122446
GO:0031065	positive regulation of histone deacetylation	biological_process	11	5	3684	13	17317	0.122446
GO:0007076	mitotic chromosome condensation	biological_process	10	5	3684	13	17317	0.122446
GO:0008610	lipid biosynthetic process	biological_process	6	5	3684	13	17317	0.122446
GO:0060445	branching involved in salivary gland morphogenesis	biological_process	7	5	3684	13	17317	0.122446
GO:0015179	L-amino acid transmembrane transporter activity	molecular_function	8	5	3684	13	17317	0.122446
GO:1900271	regulation of long-term synaptic potentiation	biological_process	10	5	3684	13	17317	0.122446
GO:0030247	polysaccharide binding	molecular_function	5	5	3684	13	17317	0.122446
GO:0016331	morphogenesis of embryonic epithelium	biological_process	7	5	3684	13	17317	0.122446
GO:0071257	cellular response to electrical stimulus	biological_process	6	5	3684	13	17317	0.122446
GO:0033169	histone H3-K9 demethylation	biological_process	13	5	3684	13	17317	0.122446
GO:0017128	phospholipid scramblase activity	molecular_function	6	5	3684	13	17317	0.122446
GO:0051146	striated muscle cell differentiation	biological_process	7	5	3684	13	17317	0.122446
GO:0007009	plasma membrane organization	biological_process	6	5	3684	13	17317	0.122446
GO:0003333	amino acid transmembrane transport	biological_process	11	10	3684	32	17317	0.124156
GO:0008009	chemokine activity	molecular_function	8	10	3684	32	17317	0.124156
GO:0051482	positive regulation of cytosolic calcium ion concentration involved in phospholipase C-activating G-protein coupled signaling pathway	biological_process	14	10	3684	32	17317	0.124156
GO:0008286	insulin receptor signaling pathway	biological_process	8	14	3684	48	17317	0.124428
GO:0006749	glutathione metabolic process	biological_process	8	14	3684	48	17317	0.124428
GO:0009897	external side of plasma membrane	cellular_component	5	57	3684	232	17317	0.125144
GO:0006284	base-excision repair	biological_process	9	11	3684	36	17317	0.125172
GO:0070555	response to interleukin-1	biological_process	7	11	3684	36	17317	0.125172
GO:0010634	positive regulation of epithelial cell migration	biological_process	9	11	3684	36	17317	0.125172
GO:0005496	steroid binding	molecular_function	5	12	3684	40	17317	0.125435
GO:0015293	symporter activity	molecular_function	7	12	3684	40	17317	0.125435
GO:0034220	ion transmembrane transport	biological_process	7	21	3684	77	17317	0.126488
GO:0000724	double-strand break repair via homologous recombination	biological_process	10	21	3684	77	17317	0.126488
GO:0051726	regulation of cell cycle	biological_process	6	33	3684	128	17317	0.127704
GO:0030424	axon	cellular_component	6	79	3684	330	17317	0.130551
GO:0009636	response to toxic substance	biological_process	5	28	3684	107	17317	0.131786
GO:2001171	positive regulation of ATP biosynthetic process	biological_process	12	6	3684	17	17317	0.133443
GO:0042307	positive regulation of protein import into nucleus	biological_process	10	6	3684	17	17317	0.133443
GO:0010569	regulation of double-strand break repair via homologous recombination	biological_process	10	6	3684	17	17317	0.133443
GO:0044598	doxorubicin metabolic process	biological_process	6	6	3684	17	17317	0.133443
GO:0043032	positive regulation of macrophage activation	biological_process	8	6	3684	17	17317	0.133443
GO:0035994	response to muscle stretch	biological_process	6	6	3684	17	17317	0.133443
GO:0018243	protein O-linked glycosylation via threonine	biological_process	11	6	3684	17	17317	0.133443
GO:0001953	negative regulation of cell-matrix adhesion	biological_process	8	6	3684	17	17317	0.133443
GO:0015301	anion:anion antiporter activity	molecular_function	8	6	3684	17	17317	0.133443
GO:0017015	regulation of transforming growth factor beta receptor signaling pathway	biological_process	9	6	3684	17	17317	0.133443
GO:0030889	negative regulation of B cell proliferation	biological_process	11	6	3684	17	17317	0.133443
GO:0051145	smooth muscle cell differentiation	biological_process	7	6	3684	17	17317	0.133443
GO:0060077	inhibitory synapse	cellular_component	4	6	3684	17	17317	0.133443
GO:0010867	positive regulation of triglyceride biosynthetic process	biological_process	9	6	3684	17	17317	0.133443
GO:0004653	polypeptide N-acetylgalactosaminyltransferase activity	molecular_function	8	6	3684	17	17317	0.133443
GO:0035855	megakaryocyte development	biological_process	7	6	3684	17	17317	0.133443
GO:0030506	ankyrin binding	molecular_function	6	6	3684	17	17317	0.133443
GO:0044597	daunorubicin metabolic process	biological_process	6	6	3684	17	17317	0.133443
GO:0030018	Z disc	cellular_component	5	30	3684	116	17317	0.136876
GO:0000226	microtubule cytoskeleton organization	biological_process	7	30	3684	116	17317	0.136876
GO:0007507	heart development	biological_process	6	60	3684	247	17317	0.138582
GO:0017049	GTP-Rho binding	molecular_function	10	7	3684	21	17317	0.139869
GO:1904659	glucose transmembrane transport	biological_process	11	7	3684	21	17317	0.139869
GO:0097440	apical dendrite	cellular_component	7	7	3684	21	17317	0.139869
GO:0009888	tissue development	biological_process	5	7	3684	21	17317	0.139869
GO:0018024	histone-lysine N-methyltransferase activity	molecular_function	9	7	3684	21	17317	0.139869
GO:0050730	regulation of peptidyl-tyrosine phosphorylation	biological_process	10	7	3684	21	17317	0.139869
GO:0032809	neuronal cell body membrane	cellular_component	6	7	3684	21	17317	0.139869
GO:0016266	O-glycan processing	biological_process	11	7	3684	21	17317	0.139869
GO:0004866	endopeptidase inhibitor activity	molecular_function	7	7	3684	21	17317	0.139869
GO:0032733	positive regulation of interleukin-10 production	biological_process	8	7	3684	21	17317	0.139869
GO:0055010	ventricular cardiac muscle tissue morphogenesis	biological_process	8	7	3684	21	17317	0.139869
GO:0070182	DNA polymerase binding	molecular_function	6	7	3684	21	17317	0.139869
GO:0000178	exosome (RNase complex	cellular_component	5	7	3684	21	17317	0.139869
GO:0006958	complement activation, classical pathway	biological_process	6	7	3684	21	17317	0.139869
GO:0035924	cellular response to vascular endothelial growth factor stimulus	biological_process	8	7	3684	21	17317	0.139869
GO:0014704	intercalated disc	cellular_component	6	15	3684	53	17317	0.139907
GO:0016055	Wnt signaling pathway	biological_process	7	32	3684	125	17317	0.141378
GO:0000785	chromatin	cellular_component	6	32	3684	125	17317	0.141378
GO:0006915	apoptotic process	biological_process	6	88	3684	372	17317	0.142439
GO:0001942	hair follicle development	biological_process	6	13	3684	45	17317	0.14341
GO:0050718	positive regulation of interleukin-1 beta secretion	biological_process	10	8	3684	25	17317	0.143493
GO:0045737	positive regulation of cyclin-dependent protein serine/threonine kinase activity	biological_process	13	8	3684	25	17317	0.143493
GO:0009755	hormone-mediated signaling pathway	biological_process	5	8	3684	25	17317	0.143493
GO:0070628	proteasome binding	molecular_function	5	8	3684	25	17317	0.143493
GO:0004003	ATP-dependent DNA helicase activity	molecular_function	11	8	3684	25	17317	0.143493
GO:0030163	protein catabolic process	biological_process	7	8	3684	25	17317	0.143493
GO:0014065	phosphatidylinositol 3-kinase signaling	biological_process	8	8	3684	25	17317	0.143493
GO:0097470	ribbon synapse	cellular_component	4	4	3684	10	17317	0.144308
GO:0022038	corpus callosum development	biological_process	5	4	3684	10	17317	0.144308
GO:0071028	nuclear mRNA surveillance	biological_process	12	4	3684	10	17317	0.144308
GO:0001533	cornified envelope	cellular_component	5	4	3684	10	17317	0.144308
GO:0034695	response to prostaglandin E	biological_process	7	4	3684	10	17317	0.144308
GO:0031643	positive regulation of myelination	biological_process	7	4	3684	10	17317	0.144308
GO:0019087	transformation of host cell by virus	biological_process	8	4	3684	10	17317	0.144308
GO:0002446	neutrophil mediated immunity	biological_process	7	4	3684	10	17317	0.144308
GO:0042535	positive regulation of tumor necrosis factor biosynthetic process	biological_process	10	4	3684	10	17317	0.144308
GO:0006825	copper ion transport	biological_process	10	4	3684	10	17317	0.144308
GO:0007190	activation of adenylate cyclase activity	biological_process	6	4	3684	10	17317	0.144308
GO:0019953	sexual reproduction	biological_process	4	4	3684	10	17317	0.144308
GO:0014066	regulation of phosphatidylinositol 3-kinase signaling	biological_process	9	4	3684	10	17317	0.144308
GO:0060670	branching involved in labyrinthine layer morphogenesis	biological_process	5	4	3684	10	17317	0.144308
GO:0004526	ribonuclease P activity	molecular_function	9	4	3684	10	17317	0.144308
GO:0060137	maternal process involved in parturition	biological_process	5	4	3684	10	17317	0.144308
GO:0005041	low-density lipoprotein particle receptor activity	molecular_function	5	4	3684	10	17317	0.144308
GO:0085020	protein K6-linked ubiquitination	biological_process	13	4	3684	10	17317	0.144308
GO:0005916	fascia adherens	cellular_component	6	4	3684	10	17317	0.144308
GO:0010760	negative regulation of macrophage chemotaxis	biological_process	9	4	3684	10	17317	0.144308
GO:0045730	respiratory burst	biological_process	4	4	3684	10	17317	0.144308
GO:2000272	negative regulation of receptor activity	biological_process	9	4	3684	10	17317	0.144308
GO:0030071	regulation of mitotic metaphase/anaphase transition	biological_process	11	4	3684	10	17317	0.144308
GO:0021707	cerebellar granule cell differentiation	biological_process	7	4	3684	10	17317	0.144308
GO:0001094	TFIID-class transcription factor binding	molecular_function	8	4	3684	10	17317	0.144308
GO:0008210	estrogen metabolic process	biological_process	7	4	3684	10	17317	0.144308
GO:0032060	bleb assembly	biological_process	8	4	3684	10	17317	0.144308
GO:0016504	peptidase activator activity	molecular_function	6	4	3684	10	17317	0.144308
GO:0051014	actin filament severing	biological_process	5	4	3684	10	17317	0.144308
GO:0048680	positive regulation of axon regeneration	biological_process	8	4	3684	10	17317	0.144308
GO:0055064	chloride ion homeostasis	biological_process	10	4	3684	10	17317	0.144308
GO:0043202	lysosomal lumen	cellular_component	8	4	3684	10	17317	0.144308
GO:0048009	insulin-like growth factor receptor signaling pathway	biological_process	8	4	3684	10	17317	0.144308
GO:0090527	actin filament reorganization	biological_process	7	4	3684	10	17317	0.144308
GO:0031301	integral component of organelle membrane	cellular_component	6	4	3684	10	17317	0.144308
GO:0050847	progesterone receptor signaling pathway	biological_process	7	4	3684	10	17317	0.144308
GO:0000722	telomere maintenance via recombination	biological_process	9	4	3684	10	17317	0.144308
GO:0045779	negative regulation of bone resorption	biological_process	9	4	3684	10	17317	0.144308
GO:0030296	protein tyrosine kinase activator activity	molecular_function	8	4	3684	10	17317	0.144308
GO:0046321	positive regulation of fatty acid oxidation	biological_process	10	4	3684	10	17317	0.144308
GO:0048681	negative regulation of axon regeneration	biological_process	8	4	3684	10	17317	0.144308
GO:0008024	cyclin/CDK positive transcription elongation factor complex	cellular_component	5	4	3684	10	17317	0.144308
GO:1900025	negative regulation of substrate adhesion-dependent cell spreading	biological_process	10	4	3684	10	17317	0.144308
GO:0045725	positive regulation of glycogen biosynthetic process	biological_process	11	4	3684	10	17317	0.144308
GO:0043928	exonucleolytic nuclear-transcribed mRNA catabolic process involved in deadenylation-dependent decay	biological_process	13	4	3684	10	17317	0.144308
GO:0042178	xenobiotic catabolic process	biological_process	6	4	3684	10	17317	0.144308
GO:0051864	histone demethylase activity (H3-K36 specific	molecular_function	7	4	3684	10	17317	0.144308
GO:0031167	rRNA methylation	biological_process	13	4	3684	10	17317	0.144308
GO:0019217	regulation of fatty acid metabolic process	biological_process	8	4	3684	10	17317	0.144308
GO:0048167	regulation of synaptic plasticity	biological_process	9	12	3684	41	17317	0.144728
[truncated: 7,991 more rows]
