# Supplementary material for: Extracorporeal Cardiac Shock Waves Therapy Improves the Function of Endothelial Progenitor Cells After Hypoxia Injury via Activating PI3K/Akt/eNOS Signal Pathway
Source: Front Cardiovasc Med. 2021 Oct 11;8:747497. doi: 10.3389/fcvm.2021.747497 (PMC8542843; doi:10.3389/fcvm.2021.747497)
Supplement: Supplementary Table 3 — EPCs_Control vs. EPCs_Hypoxia_KEGG_enrichment.xlsx. [file Table_3.XLSX]

## Sheet: Sheet1
pathway_id	pathway_name	S gene number	TS gene number	B gene number	TB gene number	pvalue
ko04060	Cytokine-cytokine receptor interaction	40	476	226	6378	1.70039e-07
ko04066	HIF-1 signaling pathway	23	476	98	6378	5.27609e-07
ko04610	Complement and coagulation cascades	17	476	69	6378	8.12169e-06
ko04913	Ovarian steroidogenesis	12	476	41	6378	2.77531e-05
ko04970	Salivary secretion	16	476	68	6378	2.79166e-05
ko00010	Glycolysis / Gluconeogenesis	15	476	61	6378	2.83957e-05
ko04022	cGMP-PKG signaling pathway	26	476	152	6378	4.79844e-05
ko04713	Circadian entrainment	18	476	88	6378	6.67322e-05
ko04971	Gastric acid secretion	15	476	66	6378	7.62708e-05
ko05200	Pathways in cancer	58	476	487	6378	0.000182272
ko04911	Insulin secretion	15	476	71	6378	0.00018364
ko04512	ECM-receptor interaction	16	476	80	6378	0.000221766
ko04921	Oxytocin signaling pathway	23	476	141	6378	0.000270578
ko04925	Aldosterone synthesis and secretion	17	476	91	6378	0.000335984
ko05323	Rheumatoid arthritis	15	476	75	6378	0.000346753
ko04024	cAMP signaling pathway	27	476	183	6378	0.000443024
ko04750	Inflammatory mediator regulation of TRP channels	17	476	100	6378	0.00103889
ko04657	IL-17 signaling pathway	15	476	84	6378	0.00120771
ko00982	Drug metabolism - cytochrome P450	10	476	45	6378	0.00143899
ko04062	Chemokine signaling pathway	24	476	168	6378	0.00143934
ko05134	Legionellosis	11	476	53	6378	0.0015315
ko05132	Salmonella infection	14	476	78	6378	0.00165602
ko04922	Glucagon signaling pathway	15	476	88	6378	0.00196272
ko04916	Melanogenesis	15	476	89	6378	0.00220315
ko04151	PI3K-Akt signaling pathway	37	476	313	6378	0.00315547
ko04015	Rap1 signaling pathway	25	476	191	6378	0.00390791
ko00500	Starch and sucrose metabolism	6	476	22	6378	0.00445236
ko05230	Central carbon metabolism in cancer	11	476	61	6378	0.00488792
ko05224	Breast cancer	19	476	135	6378	0.00514956
ko04726	Serotonergic synapse	15	476	98	6378	0.00567542
ko05032	Morphine addiction	13	476	80	6378	0.005846
ko04020	Calcium signaling pathway	22	476	168	6378	0.00654959
ko04972	Pancreatic secretion	13	476	82	6378	0.0072215
ko04919	Thyroid hormone signaling pathway	16	476	111	6378	0.00783943
ko04924	Renin secretion	11	476	65	6378	0.00799142
ko05163	Human cytomegalovirus infection	27	476	223	6378	0.0080317
ko00051	Fructose and mannose metabolism	7	476	33	6378	0.00959108
ko04371	Apelin signaling pathway	18	476	134	6378	0.0102812
ko00512	Mucin type O-glycan biosynthesis	6	476	26	6378	0.0106517
ko04270	Vascular smooth muscle contraction	16	476	116	6378	0.011842
ko05167	Kaposi sarcoma-associated herpesvirus infection	22	476	178	6378	0.0126591
ko04964	Proximal tubule bicarbonate reclamation	5	476	21	6378	0.0169573
ko05204	Chemical carcinogenesis	9	476	54	6378	0.0173203
ko04261	Adrenergic signaling in cardiomyocytes	17	476	132	6378	0.0183646
ko00980	Metabolism of xenobiotics by cytochrome P450	8	476	46	6378	0.0190606
ko04976	Bile secretion	9	476	55	6378	0.0193905
ko00910	Nitrogen metabolism	4	476	15	6378	0.0215737
ko04640	Hematopoietic cell lineage	11	476	75	6378	0.0223726
ko04114	Oocyte meiosis	14	476	106	6378	0.0252354
ko05031	Amphetamine addiction	9	476	58	6378	0.0266701
ko00140	Steroid hormone biosynthesis	7	476	40	6378	0.0266951
ko05321	Inflammatory bowel disease (IBD)	8	476	49	6378	0.0271131
ko00350	Tyrosine metabolism	6	476	32	6378	0.0287187
ko04380	Osteoclast differentiation	15	476	119	6378	0.0306022
ko05133	Pertussis	10	476	69	6378	0.0308951
ko04510	Focal adhesion	22	476	195	6378	0.0326901
ko04630	Jak-STAT signaling pathway	16	476	131	6378	0.0338012
ko00591	Linoleic acid metabolism	5	476	25	6378	0.0346453
ko04927	Cortisol synthesis and secretion	9	476	61	6378	0.0356937
ko00230	Purine metabolism	15	476	122	6378	0.0371322
ko04923	Regulation of lipolysis in adipocytes	8	476	52	6378	0.0372659
ko04672	Intestinal immune network for IgA production	6	476	34	6378	0.0376078
ko04979	Cholesterol metabolism	7	476	43	6378	0.0381085
ko04014	Ras signaling pathway	23	476	210	6378	0.0395314
ko05214	Glioma	10	476	72	6378	0.039979
ko05414	Dilated cardiomyopathy (DCM)	11	476	82	6378	0.040144
ko04934	Cushing syndrome	17	476	145	6378	0.0411596
ko04360	Axon guidance	19	476	167	6378	0.0418496
ko04727	GABAergic synapse	10	476	75	6378	0.0507482
ko05205	Proteoglycans in cancer	21	476	194	6378	0.052936
ko05418	Fluid shear stress and atherosclerosis	16	476	139	6378	0.0536349
ko04668	TNF signaling pathway	13	476	107	6378	0.0542193
ko05412	Arrhythmogenic right ventricular cardiomyopathy (ARVC)	9	476	66	6378	0.0550202
ko04918	Thyroid hormone synthesis	9	476	66	6378	0.0550202
ko04928	Parathyroid hormone synthesis, secretion and action	12	476	97	6378	0.0560673
ko04625	C-type lectin receptor signaling pathway	12	476	97	6378	0.0560673
ko05217	Basal cell carcinoma	8	476	57	6378	0.0593329
ko05211	Renal cell carcinoma	9	476	67	6378	0.0595674
ko05143	African trypanosomiasis	5	476	29	6378	0.0607409
ko04912	GnRH signaling pathway	11	476	88	6378	0.0617099
ko05225	Hepatocellular carcinoma	18	476	164	6378	0.0623986
ko05410	Hypertrophic cardiomyopathy (HCM)	10	476	78	6378	0.0632977
ko04974	Protein digestion and absorption	10	476	78	6378	0.0632977
ko00480	Glutathione metabolism	8	476	58	6378	0.0645589
ko05222	Small cell lung cancer	11	476	89	6378	0.0659231
ko00340	Histidine metabolism	4	476	21	6378	0.0664925
ko04010	MAPK signaling pathway	28	476	280	6378	0.0666226
ko04216	Ferroptosis	6	476	39	6378	0.0668673
ko00330	Arginine and proline metabolism	7	476	49	6378	0.0694967
ko04310	Wnt signaling pathway	16	476	144	6378	0.069509
ko04611	Platelet activation	14	476	123	6378	0.07327
ko00380	Tryptophan metabolism	6	476	40	6378	0.0739565
ko00830	Retinol metabolism	6	476	40	6378	0.0739565
ko05144	Malaria	6	476	40	6378	0.0739565
ko04218	Cellular senescence	18	476	168	6378	0.0751035
ko05170	Human immunodeficiency virus 1 infection	21	476	203	6378	0.0778447
ko04725	Cholinergic synapse	12	476	103	6378	0.0808074
ko00120	Primary bile acid biosynthesis	3	476	14	6378	0.0811671
ko05152	Tuberculosis	16	476	149	6378	0.0882605
ko04961	Endocrine and other factor-regulated calcium reabsorption	6	476	42	6378	0.089367
ko04930	Type II diabetes mellitus	6	476	42	6378	0.089367
ko04915	Estrogen signaling pathway	12	476	106	6378	0.0954133
ko00730	Thiamine metabolism	3	476	15	6378	0.0960655
ko04730	Long-term depression	7	476	53	6378	0.0970414
ko04978	Mineral absorption	6	476	43	6378	0.0976792
ko05142	Chagas disease (American trypanosomiasis)	11	476	96	6378	0.100578
ko04914	Progesterone-mediated oocyte maturation	10	476	86	6378	0.105859
ko00740	Riboflavin metabolism	2	476	8	6378	0.115321
ko04720	Long-term potentiation	7	476	56	6378	0.121118
ko05146	Amoebiasis	10	476	89	6378	0.125245
ko04110	Cell cycle	13	476	123	6378	0.127018
ko00360	Phenylalanine metabolism	3	476	17	6378	0.128812
ko00770	Pantothenate and CoA biosynthesis	3	476	17	6378	0.128812
ko00030	Pentose phosphate pathway	4	476	27	6378	0.138022
ko04540	Gap junction	9	476	80	6378	0.140199
ko04115	p53 signaling pathway	8	476	69	6378	0.140223
ko04213	Longevity regulating pathway - multiple species	7	476	59	6378	0.14796
ko05216	Thyroid cancer	5	476	38	6378	0.150046
ko04210	Apoptosis	13	476	127	6378	0.151208
ko00410	beta-Alanine metabolism	4	476	28	6378	0.152126
ko01522	Endocrine resistance	10	476	93	6378	0.153879
ko04744	Phototransduction	3	476	19	6378	0.164861
ko00750	Vitamin B6 metabolism	2	476	10	6378	0.168169
ko04722	Neurotrophin signaling pathway	12	476	118	6378	0.168628
ko04012	ErbB signaling pathway	9	476	84	6378	0.172711
ko04620	Toll-like receptor signaling pathway	9	476	84	6378	0.172711
ko04211	Longevity regulating pathway	9	476	84	6378	0.172711
ko05210	Colorectal cancer	9	476	85	6378	0.181344
ko00760	Nicotinate and nicotinamide metabolism	4	476	30	6378	0.181844
ko04390	Hippo signaling pathway	14	476	144	6378	0.185614
ko04621	NOD-like receptor signaling pathway	14	476	144	6378	0.185614
ko04215	Apoptosis - multiple species	4	476	31	6378	0.19737
ko04064	NF-kappa B signaling pathway	9	476	87	6378	0.199173
ko05030	Cocaine addiction	5	476	42	6378	0.201185
ko02010	ABC transporters	5	476	42	6378	0.201185
ko04080	Neuroactive ligand-receptor interaction	20	476	220	6378	0.206909
ko00524	Neomycin, kanamycin and gentamicin biosynthesis	1	476	3	6378	0.207631
ko05202	Transcriptional misregulation in cancer	16	476	172	6378	0.212049
ko04933	AGE-RAGE signaling pathway in diabetic complications	10	476	101	6378	0.219778
ko04724	Glutamatergic synapse	10	476	101	6378	0.219778
ko05221	Acute myeloid leukemia	7	476	66	6378	0.219967
ko00650	Butanoate metabolism	3	476	22	6378	0.223466
ko04370	VEGF signaling pathway	6	476	56	6378	0.237468
ko00534	Glycosaminoglycan biosynthesis - heparan sulfate / heparin	3	476	23	6378	0.243845
ko04960	Aldosterone-regulated sodium reabsorption	4	476	34	6378	0.24608
ko05215	Prostate cancer	9	476	92	6378	0.246685
ko05213	Endometrial cancer	6	476	57	6378	0.250138
ko03320	PPAR signaling pathway	7	476	69	6378	0.254087
ko04623	Cytosolic DNA-sensing pathway	5	476	46	6378	0.257234
ko04973	Carbohydrate digestion and absorption	4	476	35	6378	0.262879
ko04920	Adipocytokine signaling pathway	7	476	70	6378	0.265798
ko04728	Dopaminergic synapse	11	476	119	6378	0.273427
ko05226	Gastric cancer	12	476	132	6378	0.27983
ko00052	Galactose metabolism	3	476	25	6378	0.285363
ko05165	Human papillomavirus infection	27	476	322	6378	0.288816
ko04068	FoxO signaling pathway	11	476	123	6378	0.310444
ko04810	Regulation of actin cytoskeleton	17	476	199	6378	0.315424
ko04910	Insulin signaling pathway	11	476	124	6378	0.319892
ko01524	Platinum drug resistance	7	476	75	6378	0.326253
ko04670	Leukocyte transendothelial migration	9	476	100	6378	0.329308
ko04658	Th1 and Th2 cell differentiation	7	476	76	6378	0.338624
ko05218	Melanoma	6	476	64	6378	0.342965
ko05140	Leishmaniasis	6	476	64	6378	0.342965
ko00590	Arachidonic acid metabolism	5	476	52	6378	0.346715
ko05206	MicroRNAs in cancer	17	476	204	6378	0.353174
ko04072	Phospholipase D signaling pathway	12	476	141	6378	0.360943
ko05166	Human T-cell leukemia virus 1 infection	18	476	218	6378	0.361853
ko04152	AMPK signaling pathway	10	476	116	6378	0.365166
ko00040	Pentose and glucuronate interconversions	2	476	17	6378	0.3658
ko04917	Prolactin signaling pathway	6	476	66	6378	0.370254
ko00440	Phosphonate and phosphinate metabolism	1	476	6	6378	0.372223
ko01521	EGFR tyrosine kinase inhibitor resistance	7	476	79	6378	0.376049
ko05169	Epstein-Barr virus infection	16	476	195	6378	0.383521
ko00250	Alanine, aspartate and glutamate metabolism	3	476	30	6378	0.390219
ko00220	Arginine biosynthesis	2	476	18	6378	0.393216
ko00565	Ether lipid metabolism	4	476	43	6378	0.401358
ko00640	Propanoate metabolism	3	476	31	6378	0.410882
ko00270	Cysteine and methionine metabolism	4	476	44	6378	0.418623
ko00430	Taurine and hypotaurine metabolism	1	476	7	6378	0.419119
ko05161	Hepatitis B	12	476	148	6378	0.426269
ko05150	Staphylococcus aureus infection	4	476	45	6378	0.435771
ko04550	Signaling pathways regulating pluripotency of stem cells	10	476	123	6378	0.437258
ko00592	alpha-Linolenic acid metabolism	2	476	20	6378	0.446325
ko00310	Lysine degradation	5	476	59	6378	0.452711
ko05164	Influenza A	11	476	138	6378	0.45606
ko04145	Phagosome	12	476	152	6378	0.463682
ko04926	Relaxin signaling pathway	10	476	126	6378	0.468073
ko04330	Notch signaling pathway	4	476	47	6378	0.469609
ko04614	Renin-angiotensin system	2	476	21	6378	0.471891
ko04977	Vitamin digestion and absorption	2	476	21	6378	0.471891
ko03460	Fanconi anemia pathway	4	476	48	6378	0.48625
ko00072	Synthesis and degradation of ketone bodies	1	476	9	6378	0.502682
ko04931	Insulin resistance	8	476	103	6378	0.50717
ko04659	Th17 cell differentiation	7	476	90	6378	0.512336
ko04662	B cell receptor signaling pathway	5	476	64	6378	0.525628
ko05145	Toxoplasmosis	8	476	105	6378	0.529533
ko05220	Chronic myeloid leukemia	6	476	78	6378	0.531264
ko05223	Non-small cell lung cancer	5	476	65	6378	0.539715
ko05416	Viral myocarditis	5	476	65	6378	0.539715
ko00790	Folate biosynthesis	2	476	24	6378	0.54412
ko00620	Pyruvate metabolism	3	476	38	6378	0.547305
ko04070	Phosphatidylinositol signaling system	7	476	93	6378	0.547921
ko00603	Glycosphingolipid biosynthesis - globo and isoglobo series	1	476	11	6378	0.574246
ko04950	Maturity onset diabetes of the young	1	476	11	6378	0.574246
ko04721	Synaptic vesicle cycle	5	476	68	6378	0.580754
ko00240	Pyrimidine metabolism	4	476	54	6378	0.580979
ko05231	Choline metabolism in cancer	7	476	96	6378	0.582367
ko05332	Graft-versus-host disease	3	476	40	6378	0.582792
ko00860	Porphyrin and chlorophyll metabolism	2	476	26	6378	0.58831
ko00561	Glycerolipid metabolism	4	476	55	6378	0.595774
ko04723	Retrograde endocannabinoid signaling	10	476	139	6378	0.596087
ko00130	Ubiquinone and other terpenoid-quinone biosynthesis	1	476	12	6378	0.606075
ko00562	Inositol phosphate metabolism	5	476	72	6378	0.632276
ko00604	Glycosphingolipid biosynthesis - ganglio series	1	476	13	6378	0.63553
ko00533	Glycosaminoglycan biosynthesis - keratan sulfate	1	476	13	6378	0.63553
ko04710	Circadian rhythm	2	476	29	6378	0.648491
ko04975	Fat digestion and absorption	2	476	29	6378	0.648491
ko05212	Pancreatic cancer	5	476	74	6378	0.656541
ko04350	TGF-beta signaling pathway	6	476	89	6378	0.661872
ko00061	Fatty acid biosynthesis	1	476	14	6378	0.662786
ko00520	Amino sugar and nucleotide sugar metabolism	3	476	45	6378	0.663432
ko04932	Non-alcoholic fatty liver disease (NAFLD)	10	476	149	6378	0.683801
ko04664	Fc epsilon RI signaling pathway	4	476	62	6378	0.690164
ko04137	Mitophagy - animal	4	476	62	6378	0.690164
ko04660	T cell receptor signaling pathway	6	476	93	6378	0.703286
ko04740	Olfactory transduction	7	476	108	6378	0.70566
ko00510	N-Glycan biosynthesis	3	476	48	6378	0.706086
ko05014	Amyotrophic lateral sclerosis (ALS)	3	476	48	6378	0.706086
ko05020	Prion diseases	2	476	33	6378	0.717611
ko05016	Huntington disease	12	476	184	6378	0.729767
ko05310	Asthma	1	476	17	6378	0.732945
ko04742	Taste transduction	3	476	51	6378	0.744483
ko00280	Valine, leucine and isoleucine degradation	3	476	51	6378	0.744483
ko04260	Cardiac muscle contraction	4	476	68	6378	0.757747
ko00260	Glycine, serine and threonine metabolism	2	476	36	6378	0.761645
ko04514	Cell adhesion molecules (CAMs)	8	476	130	6378	0.764731
ko00100	Steroid biosynthesis	1	476	19	6378	0.77142
ko00450	Selenocompound metabolism	1	476	19	6378	0.77142
ko04071	Sphingolipid signaling pathway	7	476	116	6378	0.773104
ko05219	Bladder cancer	2	476	37	6378	0.774944
ko04150	mTOR signaling pathway	9	476	147	6378	0.778786
ko04666	Fc gamma R-mediated phagocytosis	5	476	86	6378	0.779688
ko00532	Glycosaminoglycan biosynthesis - chondroitin sulfate / dermatan sulfate	1	476	20	6378	0.78853
ko05160	Hepatitis C	8	476	134	6378	0.793118
ko05320	Autoimmune thyroid disease	2	476	39	6378	0.799608
ko05162	Measles	7	476	120	6378	0.802265
ko00514	Other types of O-glycan biosynthesis	1	476	21	6378	0.804362
ko04962	Vasopressin-regulated water reabsorption	2	476	40	6378	0.811019
ko00900	Terpenoid backbone biosynthesis	1	476	22	6378	0.819011
ko05330	Allograft rejection	2	476	41	6378	0.821848
ko04140	Autophagy - animal	7	476	124	6378	0.828484
ko05010	Alzheimer disease	10	476	171	6378	0.831737
ko00071	Fatty acid degradation	2	476	42	6378	0.832117
ko03060	Protein export	1	476	23	6378	0.832565
ko00601	Glycosphingolipid biosynthesis - lacto and neolacto series	1	476	23	6378	0.832565
ko05034	Alcoholism	9	476	158	6378	0.844342
ko05033	Nicotine addiction	1	476	24	6378	0.845107
ko05203	Viral carcinogenesis	12	476	205	6378	0.848615
ko00983	Drug metabolism - other enzymes	3	476	63	6378	0.859523
ko04940	Type I diabetes mellitus	2	476	45	6378	0.859796
ko00600	Sphingolipid metabolism	2	476	45	6378	0.859796
ko00563	Glycosylphosphatidylinositol (GPI)-anchor biosynthesis	1	476	26	6378	0.867446
ko04966	Collecting duct acid secretion	1	476	26	6378	0.867446
ko04392	Hippo signaling pathway - multiple species	1	476	27	6378	0.877379
ko04146	Peroxisome	4	476	84	6378	0.882537
ko05168	Herpes simplex virus 1 infection	18	476	307	6378	0.888881
ko04650	Natural killer cell mediated cytotoxicity	5	476	104	6378	0.896993
ko00020	Citrate cycle (TCA cycle)	1	476	30	6378	0.902939
ko01523	Antifolate resistance	1	476	31	6378	0.910217
ko04612	Antigen processing and presentation	3	476	72	6378	0.913225
ko05100	Bacterial invasion of epithelial cells	3	476	73	6378	0.917868
ko04530	Tight junction	7	476	147	6378	0.930254
ko04622	RIG-I-like receptor signaling pathway	2	476	57	6378	0.933552
ko03440	Homologous recombination	1	476	39	6378	0.951895
ko04141	Protein processing in endoplasmic reticulum	7	476	158	6378	0.956571
ko03022	Basal transcription factors	1	476	42	6378	0.96194
ko04340	Hedgehog signaling pathway	1	476	42	6378	0.96194
ko00564	Glycerophospholipid metabolism	3	476	91	6378	0.970724
ko04520	Adherens junction	2	476	71	6378	0.973284
ko03018	RNA degradation	2	476	78	6378	0.983266
ko05322	Systemic lupus erythematosus	3	476	101	6378	0.98396
ko05012	Parkinson disease	5	476	142	6378	0.984229
ko04217	Necroptosis	5	476	147	6378	0.987937
ko04714	Thermogenesis	9	476	229	6378	0.991209
ko03010	Ribosome	5	476	166	6378	0.995794
ko03008	Ribosome biogenesis in eukaryotes	1	476	79	6378	0.997902
ko03013	RNA transport	3	476	152	6378	0.999398
ko00190	Oxidative phosphorylation	2	476	133	6378	0.999646
ko04120	Ubiquitin mediated proteolysis	2	476	134	6378	0.999671
ko04142	Lysosome	1	476	112	6378	0.999844
ko04144	Endocytosis	6	476	255	6378	0.999922
