# Supplementary material for: Extracorporeal Cardiac Shock Waves Therapy Improves the Function of Endothelial Progenitor Cells After Hypoxia Injury via Activating PI3K/Akt/eNOS Signal Pathway
Source: Front Cardiovasc Med. 2021 Oct 11;8:747497. doi: 10.3389/fcvm.2021.747497 (PMC8542843; doi:10.3389/fcvm.2021.747497)
Supplement: Supplementary Table 4 — EPCs_Hypoxia vs. EPCs_Hypoxia + ECSW_KEGG_enrichment.xlsx. [file Table_4.XLSX]

## Sheet: Sheet1
pathway_id	pathway_name	S gene number	TS gene number	B gene number	TB gene number	pvalue
ko03030	DNA replication	27	1534	36	6378	1.49337e-10
ko04512	ECM-receptor interaction	43	1534	80	6378	8.51132e-09
ko05200	Pathways in cancer	155	1534	486	6378	2.66194e-05
ko04923	Regulation of lipolysis in adipocytes	26	1534	51	6378	2.68088e-05
ko04933	AGE-RAGE signaling pathway in diabetic complications	43	1534	101	6378	2.76775e-05
ko03430	Mismatch repair	14	1534	23	6378	0.000177168
ko03320	PPAR signaling pathway	30	1534	69	6378	0.000283526
ko05412	Arrhythmogenic right ventricular cardiomyopathy (ARVC)	29	1534	66	6378	0.000286418
ko04110	Cell cycle	47	1534	123	6378	0.000289141
ko05414	Dilated cardiomyopathy (DCM)	33	1534	81	6378	0.000608748
ko05410	Hypertrophic cardiomyopathy (HCM)	32	1534	78	6378	0.000634007
ko04610	Complement and coagulation cascades	29	1534	69	6378	0.000703795
ko00670	One carbon pool by folate	11	1534	18	6378	0.000862851
ko04151	PI3K-Akt signaling pathway	99	1534	313	6378	0.00107688
ko05222	Small cell lung cancer	34	1534	89	6378	0.00192383
ko04974	Protein digestion and absorption	30	1534	78	6378	0.0030739
ko05202	Transcriptional misregulation in cancer	57	1534	172	6378	0.00394532
ko03410	Base excision repair	16	1534	35	6378	0.00402496
ko04970	Salivary secretion	26	1534	67	6378	0.00491599
ko05146	Amoebiasis	32	1534	88	6378	0.00620415
ko00100	Steroid biosynthesis	10	1534	19	6378	0.00658734
ko05168	Herpes simplex virus 1 infection	93	1534	308	6378	0.00680468
ko04934	Cushing syndrome	48	1534	144	6378	0.0068706
ko04360	Axon guidance	54	1534	167	6378	0.00858161
ko04015	Rap1 signaling pathway	60	1534	190	6378	0.0100977
ko04510	Focal adhesion	61	1534	195	6378	0.0118311
ko03420	Nucleotide excision repair	18	1534	45	6378	0.0125923
ko03440	Homologous recombination	16	1534	39	6378	0.0139135
ko04931	Insulin resistance	35	1534	103	6378	0.0140673
ko04964	Proximal tubule bicarbonate reclamation	10	1534	21	6378	0.0156099
ko04925	Aldosterone synthesis and secretion	31	1534	90	6378	0.0164114
ko05221	Acute myeloid leukemia	24	1534	66	6378	0.016451
ko04713	Circadian entrainment	30	1534	87	6378	0.0177597
ko04913	Ovarian steroidogenesis	16	1534	40	6378	0.0181349
ko04020	Calcium signaling pathway	52	1534	167	6378	0.02085
ko04924	Renin secretion	23	1534	64	6378	0.0215364
ko05215	Prostate cancer	31	1534	92	6378	0.022611
ko03460	Fanconi anemia pathway	18	1534	48	6378	0.0255481
ko04115	p53 signaling pathway	24	1534	69	6378	0.0286442
ko05133	Pertussis	24	1534	69	6378	0.0286442
ko04930	Type II diabetes mellitus	16	1534	42	6378	0.029431
ko04022	cGMP-PKG signaling pathway	47	1534	152	6378	0.0304956
ko04922	Glucagon signaling pathway	29	1534	87	6378	0.0309657
ko04916	Melanogenesis	29	1534	88	6378	0.0359039
ko05165	Human papillomavirus infection	91	1534	321	6378	0.0391112
ko05144	Malaria	15	1534	40	6378	0.0395668
ko03008	Ribosome biogenesis in eukaryotes	26	1534	79	6378	0.0459541
ko04971	Gastric acid secretion	22	1534	65	6378	0.0471955
ko00982	Drug metabolism - cytochrome P450	16	1534	45	6378	0.05504
ko04611	Platelet activation	37	1534	122	6378	0.0654866
ko04380	Osteoclast differentiation	36	1534	119	6378	0.0707152
ko05217	Basal cell carcinoma	19	1534	57	6378	0.0714217
ko04640	Hematopoietic cell lineage	24	1534	75	6378	0.0719481
ko04261	Adrenergic signaling in cardiomyocytes	39	1534	131	6378	0.0766065
ko04976	Bile secretion	18	1534	54	6378	0.0779094
ko04218	Cellular senescence	48	1534	168	6378	0.0987456
ko05150	Staphylococcus aureus infection	15	1534	45	6378	0.101708
ko01523	Antifolate resistance	11	1534	31	6378	0.102879
ko04068	FoxO signaling pathway	36	1534	123	6378	0.105363
ko04066	HIF-1 signaling pathway	29	1534	97	6378	0.109569
ko04927	Cortisol synthesis and secretion	19	1534	60	6378	0.110421
ko04914	Progesterone-mediated oocyte maturation	26	1534	86	6378	0.112254
ko05140	Leishmaniasis	20	1534	64	6378	0.115398
ko00980	Metabolism of xenobiotics by cytochrome P450	15	1534	46	6378	0.118873
ko04024	cAMP signaling pathway	51	1534	182	6378	0.119274
ko05226	Gastric cancer	38	1534	132	6378	0.119404
ko04622	RIG-I-like receptor signaling pathway	18	1534	57	6378	0.120572
ko00240	Pyrimidine metabolism	17	1534	54	6378	0.131779
ko04657	IL-17 signaling pathway	25	1534	84	6378	0.135513
ko04211	Longevity regulating pathway	25	1534	84	6378	0.135513
ko00500	Starch and sucrose metabolism	8	1534	22	6378	0.135936
ko04928	Parathyroid hormone synthesis, secretion and action	28	1534	96	6378	0.144663
ko00524	Neomycin, kanamycin and gentamicin biosynthesis	2	1534	3	6378	0.145671
ko05020	Prion diseases	11	1534	33	6378	0.147867
ko05224	Breast cancer	38	1534	135	6378	0.15301
ko05132	Salmonella infection	23	1534	78	6378	0.159189
ko00983	Drug metabolism - other enzymes	19	1534	63	6378	0.160345
ko04915	Estrogen signaling pathway	30	1534	105	6378	0.163805
ko04961	Endocrine and other factor-regulated calcium reabsorption	13	1534	41	6378	0.165874
ko03050	Proteasome	14	1534	45	6378	0.173226
ko04960	Aldosterone-regulated sodium reabsorption	11	1534	34	6378	0.173622
ko05225	Hepatocellular carcinoma	45	1534	164	6378	0.174147
ko00620	Pyruvate metabolism	12	1534	38	6378	0.182565
ko02010	ABC transporters	13	1534	42	6378	0.190285
ko04371	Apelin signaling pathway	37	1534	134	6378	0.19033
ko01040	Biosynthesis of unsaturated fatty acids	10	1534	31	6378	0.191867
ko04623	Cytosolic DNA-sensing pathway	14	1534	46	6378	0.197005
ko05418	Fluid shear stress and atherosclerosis	38	1534	139	6378	0.205557
ko05166	Human T-cell leukemia virus 1 infection	58	1534	218	6378	0.205676
ko04060	Cytokine-cytokine receptor interaction	60	1534	226	6378	0.206272
ko04152	AMPK signaling pathway	32	1534	116	6378	0.212946
ko04310	Wnt signaling pathway	39	1534	144	6378	0.220882
ko05161	Hepatitis B	40	1534	148	6378	0.221709
ko04977	Vitamin digestion and absorption	7	1534	21	6378	0.223365
ko04911	Insulin secretion	20	1534	70	6378	0.22378
ko00430	Taurine and hypotaurine metabolism	3	1534	7	6378	0.224065
ko05145	Toxoplasmosis	29	1534	105	6378	0.224886
ko04926	Relaxin signaling pathway	34	1534	125	6378	0.231361
ko03040	Spliceosome	36	1534	133	6378	0.233281
ko00290	Valine, leucine and isoleucine biosynthesis	2	1534	4	6378	0.245781
ko05143	African trypanosomiasis	9	1534	29	6378	0.246804
ko05323	Rheumatoid arthritis	21	1534	75	6378	0.247802
ko04540	Gap junction	22	1534	79	6378	0.250032
ko04668	TNF signaling pathway	29	1534	107	6378	0.260432
ko04270	Vascular smooth muscle contraction	31	1534	115	6378	0.262233
ko00650	Butanoate metabolism	7	1534	22	6378	0.264165
ko00900	Terpenoid backbone biosynthesis	7	1534	22	6378	0.264165
ko04072	Phospholipase D signaling pathway	37	1534	140	6378	0.282131
ko00630	Glyoxylate and dicarboxylate metabolism	9	1534	30	6378	0.282652
ko04672	Intestinal immune network for IgA production	10	1534	34	6378	0.289045
ko00601	Glycosphingolipid biosynthesis - lacto and neolacto series	7	1534	23	6378	0.306788
ko05204	Chemical carcinogenesis	15	1534	54	6378	0.307153
ko00480	Glutathione metabolism	16	1534	58	6378	0.309163
ko04920	Adipocytokine signaling pathway	19	1534	70	6378	0.313434
ko04514	Cell adhesion molecules (CAMs)	34	1534	130	6378	0.316928
ko04114	Oocyte meiosis	28	1534	106	6378	0.317587
ko00640	Propanoate metabolism	9	1534	31	6378	0.319791
ko04973	Carbohydrate digestion and absorption	10	1534	35	6378	0.324123
ko04979	Cholesterol metabolism	12	1534	43	6378	0.330204
ko04213	Longevity regulating pathway - multiple species	16	1534	59	6378	0.336434
ko04919	Thyroid hormone signaling pathway	29	1534	111	6378	0.337484
ko01524	Platinum drug resistance	20	1534	75	6378	0.338634
ko04064	NF-kappa B signaling pathway	23	1534	87	6378	0.338897
ko00790	Folate biosynthesis	7	1534	24	6378	0.350597
ko04390	Hippo signaling pathway	37	1534	144	6378	0.351266
ko04910	Insulin signaling pathway	32	1534	124	6378	0.35536
ko00260	Glycine, serine and threonine metabolism	10	1534	36	6378	0.359998
ko00270	Cysteine and methionine metabolism	12	1534	44	6378	0.362667
ko05205	Proteoglycans in cancer	49	1534	194	6378	0.372094
ko00072	Synthesis and degradation of ketone bodies	3	1534	9	6378	0.372733
ko04625	C-type lectin receptor signaling pathway	25	1534	97	6378	0.382687
ko05210	Colorectal cancer	22	1534	85	6378	0.386054
ko04918	Thyroid hormone synthesis	17	1534	65	6378	0.391386
ko05230	Central carbon metabolism in cancer	16	1534	61	6378	0.392361
ko04614	Renin-angiotensin system	6	1534	21	6378	0.393108
ko05134	Legionellosis	14	1534	53	6378	0.394137
ko03020	RNA polymerase	8	1534	29	6378	0.395948
ko05219	Bladder cancer	10	1534	37	6378	0.396337
ko00051	Fructose and mannose metabolism	9	1534	33	6378	0.396342
ko04550	Signaling pathways regulating pluripotency of stem cells	31	1534	123	6378	0.415959
ko05162	Measles	30	1534	119	6378	0.417787
ko04621	NOD-like receptor signaling pathway	36	1534	144	6378	0.426016
ko04921	Oxytocin signaling pathway	35	1534	140	6378	0.427957
ko00760	Nicotinate and nicotinamide metabolism	8	1534	30	6378	0.437147
ko00512	Mucin type O-glycan biosynthesis	7	1534	26	6378	0.439326
ko04520	Adherens junction	18	1534	71	6378	0.443722
ko04714	Thermogenesis	56	1534	228	6378	0.453391
ko04620	Toll-like receptor signaling pathway	21	1534	84	6378	0.46103
ko00562	Inositol phosphate metabolism	18	1534	72	6378	0.47041
ko04260	Cardiac muscle contraction	17	1534	68	6378	0.47384
ko00230	Purine metabolism	30	1534	122	6378	0.479477
ko00010	Glycolysis / Gluconeogenesis	15	1534	60	6378	0.481276
ko00030	Pentose phosphate pathway	7	1534	27	6378	0.483125
ko04972	Pancreatic secretion	20	1534	81	6378	0.489223
ko04145	Phagosome	37	1534	152	6378	0.498116
ko00910	Nitrogen metabolism	4	1534	15	6378	0.50424
ko00830	Retinol metabolism	10	1534	40	6378	0.504978
ko00350	Tyrosine metabolism	8	1534	32	6378	0.518015
ko04810	Regulation of actin cytoskeleton	48	1534	199	6378	0.518888
ko00410	beta-Alanine metabolism	7	1534	28	6378	0.525898
ko05321	Inflammatory bowel disease (IBD)	12	1534	49	6378	0.526617
ko04727	GABAergic synapse	18	1534	75	6378	0.549134
ko01522	Endocrine resistance	22	1534	92	6378	0.553158
ko00780	Biotin metabolism	1	1534	3	6378	0.56198
ko04722	Neurotrophin signaling pathway	28	1534	118	6378	0.568964
ko00310	Lysine degradation	14	1534	59	6378	0.573672
ko04630	Jak-STAT signaling pathway	31	1534	131	6378	0.575902
ko00591	Linoleic acid metabolism	6	1534	25	6378	0.579384
ko00561	Glycerolipid metabolism	13	1534	55	6378	0.580999
ko04659	Th17 cell differentiation	21	1534	90	6378	0.604509
ko04978	Mineral absorption	10	1534	43	6378	0.607363
ko04122	Sulfur relay system	2	1534	8	6378	0.608978
ko00740	Riboflavin metabolism	2	1534	8	6378	0.608978
ko04725	Cholinergic synapse	24	1534	103	6378	0.609372
ko04666	Fc gamma R-mediated phagocytosis	20	1534	86	6378	0.610578
ko00360	Phenylalanine metabolism	4	1534	17	6378	0.612882
ko05223	Non-small cell lung cancer	15	1534	65	6378	0.620885
ko05416	Viral myocarditis	15	1534	65	6378	0.620885
ko05220	Chronic myeloid leukemia	18	1534	78	6378	0.62373
ko03018	RNA degradation	18	1534	78	6378	0.62373
ko04062	Chemokine signaling pathway	39	1534	168	6378	0.631309
ko04912	GnRH signaling pathway	20	1534	87	6378	0.633362
ko05031	Amphetamine addiction	13	1534	57	6378	0.637871
ko00533	Glycosaminoglycan biosynthesis - keratan sulfate	3	1534	13	6378	0.638259
ko00604	Glycosphingolipid biosynthesis - ganglio series	3	1534	13	6378	0.638259
ko04215	Apoptosis - multiple species	7	1534	31	6378	0.64443
ko00140	Steroid hormone biosynthesis	9	1534	40	6378	0.651017
ko00380	Tryptophan metabolism	9	1534	40	6378	0.651017
ko05169	Epstein-Barr virus infection	45	1534	195	6378	0.65421
ko04392	Hippo signaling pathway - multiple species	6	1534	27	6378	0.660908
ko00471	D-Glutamine and D-glutamate metabolism	1	1534	4	6378	0.667379
ko00920	Sulfur metabolism	2	1534	9	6378	0.676477
ko04350	TGF-beta signaling pathway	20	1534	89	6378	0.67693
ko00534	Glycosaminoglycan biosynthesis - heparan sulfate / heparin	5	1534	23	6378	0.680732
ko05030	Cocaine addiction	9	1534	41	6378	0.682208
ko00061	Fatty acid biosynthesis	3	1534	14	6378	0.690939
ko00120	Primary bile acid biosynthesis	3	1534	14	6378	0.690939
ko04750	Inflammatory mediator regulation of TRP channels	22	1534	99	6378	0.703071
ko05218	Melanoma	14	1534	64	6378	0.704825
ko05142	Chagas disease (American trypanosomiasis)	21	1534	95	6378	0.710144
ko04723	Retrograde endocannabinoid signaling	31	1534	139	6378	0.718036
ko05033	Nicotine addiction	5	1534	24	6378	0.719049
ko05216	Thyroid cancer	8	1534	38	6378	0.726655
ko05212	Pancreatic cancer	16	1534	74	6378	0.73041
ko04975	Fat digestion and absorption	6	1534	29	6378	0.731768
ko00750	Vitamin B6 metabolism	2	1534	10	6378	0.734147
ko00590	Arachidonic acid metabolism	11	1534	52	6378	0.737911
ko04932	Non-alcoholic fatty liver disease (NAFLD)	33	1534	149	6378	0.738131
ko00592	alpha-Linolenic acid metabolism	4	1534	20	6378	0.745185
ko04726	Serotonergic synapse	21	1534	97	6378	0.747346
ko00052	Galactose metabolism	5	1534	25	6378	0.753965
ko04216	Ferroptosis	8	1534	39	6378	0.754654
ko00020	Citrate cycle (TCA cycle)	6	1534	30	6378	0.763
ko00062	Fatty acid elongation	6	1534	30	6378	0.763
ko05340	Primary immunodeficiency	6	1534	30	6378	0.763
ko05211	Renal cell carcinoma	14	1534	67	6378	0.770409
ko00330	Arginine and proline metabolism	10	1534	49	6378	0.774669
ko05214	Glioma	15	1534	72	6378	0.779854
ko00514	Other types of O-glycan biosynthesis	4	1534	21	6378	0.780724
ko00340	Histidine metabolism	4	1534	21	6378	0.780724
ko00603	Glycosphingolipid biosynthesis - globo and isoglobo series	2	1534	11	6378	0.782809
ko00860	Porphyrin and chlorophyll metabolism	5	1534	26	6378	0.785528
ko05203	Viral carcinogenesis	45	1534	205	6378	0.786187
ko04670	Leukocyte transendothelial migration	21	1534	100	6378	0.797169
ko04010	MAPK signaling pathway	62	1534	280	6378	0.797374
ko05152	Tuberculosis	32	1534	149	6378	0.798539
ko04662	B cell receptor signaling pathway	13	1534	64	6378	0.800479
ko00440	Phosphonate and phosphinate metabolism	1	1534	6	6378	0.808224
ko00770	Pantothenate and CoA biosynthesis	3	1534	17	6378	0.814004
ko00040	Pentose and glucuronate interconversions	3	1534	17	6378	0.814004
ko00511	Other glycan degradation	3	1534	17	6378	0.814004
ko00280	Valine, leucine and isoleucine degradation	10	1534	51	6378	0.817351
ko01521	EGFR tyrosine kinase inhibitor resistance	16	1534	79	6378	0.82236
ko05206	MicroRNAs in cancer	44	1534	204	6378	0.822454
ko04720	Long-term potentiation	11	1534	56	6378	0.823605
ko04142	Lysosome	23	1534	111	6378	0.825975
ko04070	Phosphatidylinositol signaling system	19	1534	93	6378	0.827275
ko04217	Necroptosis	31	1534	147	6378	0.828077
ko04146	Peroxisome	17	1534	84	6378	0.828941
ko04330	Notch signaling pathway	9	1534	47	6378	0.831209
ko04730	Long-term depression	10	1534	52	6378	0.836266
ko04014	Ras signaling pathway	45	1534	210	6378	0.838001
ko05213	Endometrial cancer	11	1534	57	6378	0.841318
ko04664	Fc epsilon RI signaling pathway	12	1534	62	6378	0.84631
ko03450	Non-homologous end-joining	2	1534	13	6378	0.85713
ko04724	Glutamatergic synapse	20	1534	100	6378	0.859323
ko04710	Circadian rhythm	5	1534	29	6378	0.861455
ko04962	Vasopressin-regulated water reabsorption	7	1534	39	6378	0.86221
ko05164	Influenza A	28	1534	138	6378	0.875368
ko03013	RNA transport	31	1534	152	6378	0.879043
ko00250	Alanine, aspartate and glutamate metabolism	5	1534	30	6378	0.881146
ko04080	Neuroactive ligand-receptor interaction	46	1534	220	6378	0.88419
ko00531	Glycosaminoglycan degradation	2	1534	14	6378	0.884829
ko04660	T cell receptor signaling pathway	18	1534	93	6378	0.884946
ko05032	Morphine addiction	15	1534	79	6378	0.885657
ko00532	Glycosaminoglycan biosynthesis - chondroitin sulfate / dermatan sulfate	3	1534	20	6378	0.892774
ko04210	Apoptosis	25	1534	127	6378	0.899758
ko04966	Collecting duct acid secretion	4	1534	26	6378	0.903114
ko04658	Th1 and Th2 cell differentiation	14	1534	76	6378	0.904718
ko00071	Fatty acid degradation	7	1534	42	6378	0.908747
ko05012	Parkinson disease	28	1534	142	6378	0.909102
ko05010	Alzheimer disease	34	1534	170	6378	0.912674
ko05016	Huntington disease	37	1534	184	6378	0.914805
ko05322	Systemic lupus erythematosus	19	1534	101	6378	0.916064
ko04721	Synaptic vesicle cycle	12	1534	68	6378	0.921086
ko04012	ErbB signaling pathway	15	1534	84	6378	0.932656
ko04728	Dopaminergic synapse	22	1534	118	6378	0.936043
ko03060	Protein export	3	1534	23	6378	0.940204
ko04530	Tight junction	28	1534	147	6378	0.940504
ko00520	Amino sugar and nucleotide sugar metabolism	7	1534	45	6378	0.941104
ko04136	Autophagy - other	4	1534	29	6378	0.943166
ko05332	Graft-versus-host disease	6	1534	40	6378	0.943682
ko04917	Prolactin signaling pathway	11	1534	66	6378	0.945162
ko04742	Taste transduction	8	1534	51	6378	0.947508
ko04950	Maturity onset diabetes of the young	1	1534	11	6378	0.951635
ko00220	Arginine biosynthesis	2	1534	18	6378	0.952855
ko05100	Bacterial invasion of epithelial cells	12	1534	73	6378	0.957341
ko04340	Hedgehog signaling pathway	6	1534	42	6378	0.959242
ko03010	Ribosome	31	1534	166	6378	0.961601
ko04744	Phototransduction	2	1534	19	6378	0.962528
ko00510	N-Glycan biosynthesis	7	1534	48	6378	0.962854
ko00130	Ubiquinone and other terpenoid-quinone biosynthesis	1	1534	12	6378	0.963288
ko00565	Ether lipid metabolism	6	1534	43	6378	0.965455
ko04071	Sphingolipid signaling pathway	20	1534	116	6378	0.97092
ko05163	Human cytomegalovirus infection	42	1534	222	6378	0.973795
ko05320	Autoimmune thyroid disease	5	1534	39	6378	0.973954
ko04940	Type I diabetes mellitus	6	1534	45	6378	0.975358
ko00515	Mannose type O-glycan biosynthesis	2	1534	21	6378	0.976471
ko00730	Thiamine metabolism	1	1534	14	6378	0.97885
ko04650	Natural killer cell mediated cytotoxicity	17	1534	104	6378	0.979251
ko05167	Kaposi sarcoma-associated herpesvirus infection	32	1534	178	6378	0.980496
ko05014	Amyotrophic lateral sclerosis (ALS)	6	1534	48	6378	0.985392
ko04150	mTOR signaling pathway	25	1534	147	6378	0.985647
ko05170	Human immunodeficiency virus 1 infection	36	1534	203	6378	0.988894
ko05310	Asthma	1	1534	17	6378	0.990755
ko05034	Alcoholism	26	1534	157	6378	0.991829
ko05231	Choline metabolism in cancer	14	1534	96	6378	0.99226
ko00564	Glycerophospholipid metabolism	13	1534	91	6378	0.992623
ko00563	Glycosylphosphatidylinositol (GPI)-anchor biosynthesis	2	1534	26	6378	0.992857
ko00190	Oxidative phosphorylation	21	1534	133	6378	0.992897
ko05160	Hepatitis C	21	1534	134	6378	0.993729
ko05330	Allograft rejection	4	1534	41	6378	0.994621
ko00450	Selenocompound metabolism	1	1534	19	6378	0.994677
ko04120	Ubiquitin mediated proteolysis	20	1534	134	6378	0.996784
ko04130	SNARE interactions in vesicular transport	2	1534	31	6378	0.997898
ko04612	Antigen processing and presentation	8	1534	72	6378	0.998367
ko03015	mRNA surveillance pathway	10	1534	84	6378	0.998419
ko04140	Autophagy - animal	17	1534	124	6378	0.998607
ko04137	Mitophagy - animal	6	1534	62	6378	0.998965
ko03022	Basal transcription factors	3	1534	42	6378	0.999061
ko04370	VEGF signaling pathway	5	1534	56	6378	0.99907
ko00970	Aminoacyl-tRNA biosynthesis	3	1534	45	6378	0.999535
ko00600	Sphingolipid metabolism	3	1534	45	6378	0.999535
ko04144	Endocytosis	34	1534	255	6378	0.999995
ko04740	Olfactory transduction	8	1534	108	6378	0.999999
ko04141	Protein processing in endoplasmic reticulum	13	1534	158	6378	1
